# Supplementary material for: Genomic catastrophes frequently arise in esophageal adenocarcinoma and drive tumorigenesis
Source: Nat Commun. Author manuscript; Available in PMC 2015 Oct 7. (PMC4596003; doi:10.1038/ncomms6224)
Supplement: Supplementary data 1 [file NIHMS64791-supplement-Supplementary_data_1.xlsx]

## Sheet: Sheet1
Supplementary Data 1. Clinical descripition of esophageal adenocarcinoma cohort (n=22) with samples subjected to Whole Genome Sequencing
NGS	Age	Sex	Barretts Espophagus observed	Alcohol consumption (grams per day)	Smoking (cigarettes per day)	PR T Stage	PR N Stage	PR M Stage	Post-op STAGE	Differentiation	Tumor location	Tumour Length (cm)	Reflux	Survival in months
OESO_0303	54	M	No	0	20-40	3	0	0	2b	mod differentiated	esophagus	2		165
OESO_0384	58	M	No	0	nil	3	3	0	3c	mod differentiated	esophagus	11	Yes	23
OESO_0823	58	M	Yes	0	20-40	3	3	0	3c	mod differentiated	esophagus	2	Yes	7
OESO_0833	48	M	No	0	nil	3	2	0	3b	mod differentiated	esophagus	8	Yes	39
OESO_1020	68	M	No	> 80g	nil	3	2	0	3b	mod differentiated	esophago-gastric junction	5	Yes	30
OESO_1074	27	M	No	0	nil	3	3	0	3c	poorly differentiated	esophago-gastric junction	4		25
OESO_1154	75	M	Yes	< 10g	20-40	2	0	0	2a	poorly differentiated	esophagus	4	Yes	2
OESO_1417	49	M	No	10-80g	20-40	3	2	0	3b	mod differentiated	esophago-gastric junction	10		24
OESO_1430	65	M	Yes	0	nil	3	1	0	3a	mod differentiated	esophagus	2	Yes	8
OESO_1433	74	M	Yes	< 10g	nil	3	2	0	3b	mod differentiated	esophagus	6		7
OESO_1445	59	M	Yes	0	nil	3	3	0	3c	poorly differentiated	esophagus	8	Yes	8
OESO_1463	77	M	No	< 10g	nil	3	3	0	3c	poorly differentiated	esophagus	6		15
OESO_1527	59	F	Yes	< 10g	nil	3	3	1	2b	poorly differentiated	esophagus	7		4
OESO_1636	64	M	Yes	0	< 20	1	1	0	2b	mod differentiated	esophagus	5		12
OESO_1712	57	M	Yes	> 80g	nil	3	1	0	3a	poorly differentiated	esophagus	5	Yes	33
OESO_2291	64	M	Yes	< 10g	nil	3	1	0	3a	mod differentiated	esophagus	5	Yes	34
OESO_2646	77	M	Yes	0	nil	3	2	0	3b	poorly differentiated	esophagus	5		15
OESO_2681	46	M	No	0	nil	4	3	0	3c	mod differentiated	esophago-gastric junction	10		35
OESO_2804	74	M	No	< 10g	nil	3	3	0	3c	poorly differentiated	esophagus	2		15
OESO_3213	70	M	No	< 10g	nil	3	3	0	3c	poorly differentiated	esophagus	6		8
OESO_3616	72	M	Yes	< 10g	nil	3	0	0	2b	poorly differentiated	esophago-gastric junction	7		28
OESO_3845	71	M	Yes	10-80g	nil	4	1	0	3c	poorly differentiated	esophagus	3		7
														15
PR T Stage =		Primary tumour												24.7273
PR N Stage =		Regional lymph nodes
PR M Stage =		Distant Metastasis
Post-op Stage =		Post-Op prognostic stage
