# Supplementary material for: Genomic catastrophes frequently arise in esophageal adenocarcinoma and drive tumorigenesis
Source: Nat Commun. Author manuscript; Available in PMC 2015 Oct 7. (PMC4596003; doi:10.1038/ncomms6224)
Supplement: Supplementary data 2 [file NIHMS64791-supplement-Supplementary_data_2.xlsx]

## Sheet: Supplementary Data 2
Supplementary Data 2. Tumor content (cellularity) of samples in the cohort used for whole-genome sequencing. Sequencing coverage for each tumor and matched normal sample. Base and physical coverages are presented. Number of SNPs, indels and SV detected in each tumour.
Patient ID	Cellularity*	Base coverage (adjacent tissue_normal)	Physical coverage (adjacent tissue_normal)	Base coverage OAC tumor	Physical coverage OAC tumor	SNP mutations across Genome	indel mutations across Genome	Total mutation	mutation/MB	Numer of rearrangements	Coding Mutation	SilentMuts	Non-silentMuts	SNPs	Indels	nonsilent +indels	coding/Mb
OESO_0303	49	38	56	63	94	22524	1940	24464	8.15467	143	229	51	178	205	24	202	7.63333
OESO_0384	72	35	51	67	106	5559	397	5956	1.98533	363	69	19	50	64	5	55	2.3
OESO_0823	79	38	57	63	98	71583	1277	72860	24.2867	187	280	68	212	274	6	218	9.33333
OESO_0833	91	39	60	68	106	22535	1127	23662	7.88733	291	195	48	147	181	14	161	6.5
OESO_1020	73	67	102	82	117	42305	1326	43631	14.5437	753	262	54	208	255	7	215	8.73333
OESO_1074	54	40	62	68	104	20316	784	21100	7.03333	291	140	24	116	135	5	121	4.66667
OESO_1154	81	34	49	81	124	102515	1165	103680	34.56	188	530	114	416	521	9	425	17.6667
OESO_1417	58	39	60	75	119	36353	668	37021	12.3403	450	214	40	174	207	7	181	7.13333
OESO_1430	93	34	54	78	117	23662	1005	24667	8.22233	271	197	46	151	188	9	160	6.56667
OESO_1433	64	34	54	91	134	31057	1376	32433	10.811	165	209	45	164	201	8	172	6.96667
OESO_1445	78	38	61	65	103	22685	957	23642	7.88067	775	212	50	162	203	9	171	7.06667
OESO_1463	75	36	57	68	101	38009	1241	39250	13.0833	228	252	59	193	245	7	200	8.4
OESO_1527	80	36	59	69	103	12364	687	13051	4.35033	210	87	18	69	84	3	72	2.9
OESO_1636	74	49	77	78	117	30199	2490	32689	10.8963	776	340	59	281	308	32	313	11.3333
OESO_1712	65	37	61	62	95	25593	1382	26975	8.99167	255	224	61	163	213	11	174	7.46667
OESO_2291	50	37	58	62	98	11690	594	12284	4.09467	511	114	28	86	111	3	89	3.8
OESO_2646	66	34	53	72	114	17612	1061	18673	6.22433	170	156	34	122	146	10	132	5.2
OESO_2681	78	37	59	132	201	4304	279	4583	1.52767	154	63	17	46	59	4	50	2.1
OESO_2804	84	40	63	67	100	8999	484	9483	3.161	524	83	22	61	82	1	62	2.76667
OESO_3213	72	38	60	75	91	37787	1384	39171	13.057	292	263	58	205	255	8	213	8.76667
OESO_3616	68	40	65	69	104	23048	1008	24056	8.01867	220	182	29	153	178	4	157	6.06667
OESO_3845	83	38	58	81	122	14670	837	15507	5.169	126	111	26	85	109	2	87	3.7
Median	73.5	38	59	69	105	22866.5	1034.5	24260	8.08667	263	203	45.5	157.5	194.5	7	166	6.76667
* Cellularity (Tumor content in the sample analysed) estimated using SNP arrays and qPure tool (Song et al PLoS One. 2012 7:e45835).
