# Supplementary material for: Genomic catastrophes frequently arise in esophageal adenocarcinoma and drive tumorigenesis
Source: Nat Commun. Author manuscript; Available in PMC 2015 Oct 7. (PMC4596003; doi:10.1038/ncomms6224)
Supplement: Supplementary data 5 [file NIHMS64791-supplement-Supplementary_data_5.xlsx]

## Sheet: Data 5 
Supplementary Data 5. Genes afected by SNPs and indels (High confidence consequence) in the present study. Table also present genes previously reported by Dulak et al (2013) as significantly mutated in EAC.
#Gene	TotalMutations	SilentMutations	NonSilentMutations	Number of patients with non-silent mutations	Dulak et al (2013) Significantly mutated genes
TP53	18	0	18	17	0.72		One extra SNP low confidence was validated by Sanger.
SYNE1	6	0	6	4	0.25		OESO_2291
CDKN2A	3	0	3	3	0.12
DOCK2	1	0	1	1	0.12
CNTNAP5	2	0	2	2	0.1
ARID1A	2	0	2	2	0.09
EYS	3	2	1	1	0.09
AKAP6	3	0	3	3	0.08
SMAD4	2	0	2	2	0.08
HECW1	2	0	2	2	0.08
SLC39A12	1	1	0	0	0.08
TLL1	4	1	3	3	0.07
SPG20	2	0	2	2	0.07
AJAP1	3	1	2	2	0.06
KCNU1	1	0	1	1	0.07
PIK3CA	1	0	1	1	0.06
SCN10A	2	0	2	1	0.06
ELMO1	2	1	1	1	0.06
ARID2	3	0	3	2	0.05
KAT6A	1	1	0	0	0.05
C6orf118	1	0	1	1	0.04
TTN	43	9	34	18
MUC16	16	3	13	9
FAT3	9	1	8	7
LRP1B	12	3	9	7
DNAH5	9	2	7	6
LAMA1	8	1	7	6
CSMD1	9	2	7	5
MPDZ	5	0	5	5
TG	5	0	5	5
COL11A1	6	1	5	5
COL7A1	4	0	4	4
COL4A5	5	1	4	4
MDN1	4	0	4	4
CSMD3	6	0	6	4
PTCHD2	4	0	4	4
FAT4	8	1	7	4
GRM3	4	0	4	4
RIMS2	6	2	4	4
MT-CO1	6	2	4	4
THSD7B	4	0	4	4
KIAA1109	4	0	4	4
SORCS3	5	1	4	4
MUC19	6	2	4	4
APOB	4	0	4	4
NETO1	4	0	4	4
DNAH9	7	3	4	4
ADCY1	5	1	4	4
UNC13C	4	0	4	4
ZNF521	5	1	4	4
PTPRT	8	3	5	4
NAPSA	4	0	4	4
SPTA1	8	1	7	4
RYR3	4	0	4	4
MUC6	4	1	3	3
SCN11A	3	0	3	3
OR4C12	3	0	3	3
CSMD2	3	0	3	3
FBXW7	3	0	3	3
PTPN13	3	0	3	3
SLCO1B3	4	1	3	3
ANKRD30B	5	1	4	3
ARHGAP28	3	0	3	3
LRRK2	4	1	3	3
MKI67	7	1	6	3
WDR49	3	0	3	3
PCLO	5	1	4	3
DCDC5	3	0	3	3
WDFY4	4	1	3	3
RIMS1	5	2	3	3
PRKD1	3	0	3	3
SCN1A	3	0	3	3
SPTB	3	0	3	3
TPO	5	1	4	3
FREM3	4	1	3	3
MT-CYB	4	1	3	3
PCDH15	5	1	4	3
PCDH18	3	0	3	3
FREM2	4	0	4	3
FBLN2	4	1	3	3
FRMD6	4	1	3	3
ABCA13	5	1	4	3
DACT2	3	0	3	3
EPB41L3	3	0	3	3
EPB41L2	3	0	3	3
USH2A	6	3	3	3
FLG	6	3	3	3
ANKS1B	3	0	3	3
WDR90	3	0	3	3
ALMS1	6	2	4	3
SLITRK3	4	1	3	3
MLL3	4	0	4	3
LRRIQ3	4	0	4	3
BNC2	4	1	3	3
CDH9	4	1	3	3
CNTN6	4	1	3	3
TPTE	4	1	3	3
C12orf55	4	1	3	3
POM121L12	4	0	4	3
BICC1	4	1	3	3
RYR2	3	0	3	3
IL1RAPL2	3	0	3	3
CNTLN	4	1	3	3
CPD	4	1	3	3
TAF1L	5	1	4	3
MT-ND2	4	1	3	3
CCDC15	3	0	3	3
ZFHX4	6	3	3	3
SNTG2	4	0	4	3
HERC2	3	0	3	3
PEG3	4	0	4	3
WT1	4	1	3	3
NRG1	4	1	3	3
ESRRG	3	0	3	3
ANKMY1	3	0	3	3
DPY19L2P1	3	0	3	3
PREX2	5	2	3	3
FAM5B	4	1	3	3
FSHR	4	1	3	3
LRP12	4	1	3	3
LUZP2	5	1	4	3
B2M	2	0	2	2
ZNF879	2	0	2	2
HKDC1	2	0	2	2
PIK3CG	2	0	2	2
SP3	2	0	2	2
ITGA4	2	0	2	2
IGHV1OR21-1	2	0	2	2
DSEL	2	0	2	2
HMCN1	3	1	2	2
ZEB2	2	0	2	2
FTCD	2	0	2	2
NPHP3	3	1	2	2
RGPD4	2	0	2	2
CCDC116	2	0	2	2
DPYD	2	0	2	2
DPYS	2	0	2	2
MNDA	2	0	2	2
PRICKLE1	2	0	2	2
GPR98	2	0	2	2
PXDNL	3	1	2	2
RELA	2	0	2	2
CRISPLD1	3	0	3	2
NRXN1	3	1	2	2
MDGA2	3	1	2	2
OR4C15	2	0	2	2
ZNF606	2	0	2	2
PRKG1	2	0	2	2
CAMTA1	2	0	2	2
FAM135B	2	0	2	2
STK32B	2	0	2	2
NXPH1	2	0	2	2
MFNG	2	0	2	2
NLGN1	2	0	2	2
LRRC30	3	0	3	2
BMPER	2	0	2	2
CCDC169	2	0	2	2
ARHGAP31	2	0	2	2
WIPF1	2	0	2	2
CACNA1H	2	0	2	2
GSDMD	2	0	2	2
DCC	2	0	2	2
C1orf222	3	1	2	2
CDH22	2	0	2	2
STPG2-AS1	2	0	2	2
TTC14	4	2	2	2
UTRN	2	0	2	2
DMD	3	0	3	2
FAM196B	2	0	2	2
OR4D10	2	0	2	2
LRCH4	2	0	2	2
EPG5	2	0	2	2
OBSCN	2	0	2	2
ADAMTS12	5	0	5	2
C3	2	0	2	2
PEX5L	2	0	2	2
ADRB1	2	0	2	2
MYO16	3	1	2	2
OR2J2	2	0	2	2
SEL1L2	2	0	2	2
PIEZO2	3	1	2	2
SRRM2	2	0	2	2
ZNF729	2	0	2	2
C3orf33	2	0	2	2
NALCN	2	0	2	2
TRHDE	2	0	2	2
MYLIP	2	0	2	2
FAT2	2	0	2	2
TRIM33	2	0	2	2
NCKAP5	3	1	2	2
CRMP1	2	0	2	2
FPGT-TNNI3K	2	0	2	2
SACS	3	1	2	2
MUC5B	3	1	2	2
CACNB4	2	0	2	2
MBL2	3	1	2	2
LRRC53	2	0	2	2
DENND1C	2	0	2	2
PCDH9	2	0	2	2
VWDE	2	0	2	2
CTTNBP2	2	0	2	2
CCDC141	2	0	2	2
DLG2	2	0	2	2
SMG1	2	0	2	2
LHX8	2	0	2	2
PTGER3	2	0	2	2
ZMYM2	2	0	2	2
MTUS2	2	0	2	2
DSE	2	0	2	2
FSIP2	2	0	2	2
SDCCAG8	2	0	2	2
RORC	2	0	2	2
EVC	2	0	2	2
PDE10A	2	0	2	2
ERC1	3	1	2	2
BAX	2	0	2	2
ZNF546	2	0	2	2
KIAA1549	2	0	2	2
LRRC49	2	0	2	2
CLSTN2	2	0	2	2
LRRC4C	2	0	2	2
PCDH20	3	1	2	2
OR6T1	2	0	2	2
CNTROB	2	0	2	2
OR5T1	2	0	2	2
STXBP1	2	0	2	2
COL25A1	2	0	2	2
LPAR4	3	1	2	2
ITGB3BP	2	0	2	2
SPHKAP	2	0	2	2
ZNF99	3	1	2	2
PPP1R3A	3	0	3	2
NACAD	2	0	2	2
NUP210L	2	0	2	2
GRM8	3	1	2	2
TRANK1	2	0	2	2
PID1	2	0	2	2
AHNAK	3	1	2	2
TIAM1	2	0	2	2
SLCO4C1	2	0	2	2
UNC5A	2	0	2	2
GNAS	2	0	2	2
CDHR2	2	0	2	2
ZIM2	4	2	2	2
ACSS3	2	0	2	2
MCF2L2	2	0	2	2
WWC2	2	0	2	2
ADGB	2	0	2	2
ZNF781	2	0	2	2
GPR108	2	0	2	2
CCDC66	2	0	2	2
FOXK1	2	0	2	2
NRXN3	2	0	2	2
FMN2	3	1	2	2
NFKBIZ	2	0	2	2
EP400	3	0	3	2
NOX4	2	0	2	2
C16orf96	2	0	2	2
PDZD7	2	0	2	2
SORCS1	4	1	3	2
SORCS2	2	0	2	2
DUSP8	2	0	2	2
ACTRT1	2	0	2	2
MAGEB10	2	0	2	2
ADAM18	2	0	2	2
MPHOSPH9	2	0	2	2
MOV10L1	2	0	2	2
UNC45A	2	0	2	2
C1orf94	2	0	2	2
UQCC	2	0	2	2
OTUD7A	2	0	2	2
COL15A1	2	0	2	2
DDX43	2	0	2	2
ZNF429	2	0	2	2
PTEN	2	0	2	2
FERD3L	2	0	2	2
MST1	2	0	2	2
KCNK18	2	0	2	2
KCNQ3	2	0	2	2
ASTN1	3	1	2	2
GARNL3	2	0	2	2
SUPT6H	2	0	2	2
ALG13	2	0	2	2
NTN1	2	0	2	2
WDR87	2	0	2	2
ADAT3	2	0	2	2
ANK2	2	0	2	2
ANK3	3	1	2	2
MGAT4A	2	0	2	2
TFAP2D	2	0	2	2
USP29	2	0	2	2
ADAMTS1	3	1	2	2
ADAMTS3	2	0	2	2
C1orf87	2	0	2	2
CDH4	3	1	2	2
STRA8	2	0	2	2
PLEKHA7	2	0	2	2
SYNPO2	2	0	2	2
CNTN1	2	0	2	2
NEK1	2	0	2	2
SF3A3	2	0	2	2
ZNF28	2	0	2	2
DNAH2	3	0	3	2
DNAH3	2	0	2	2
DNAH1	2	0	2	2
DNAH7	2	0	2	2
MYBPC2	2	0	2	2
TMEM136	2	0	2	2
TRPC7	3	1	2	2
ZNF347	2	0	2	2
TMEM2	2	0	2	2
NUDT19	2	0	2	2
UNC80	3	1	2	2
MEGF8	2	0	2	2
FKRP	2	0	2	2
ARHGAP42	2	0	2	2
SPATA31D1	4	2	2	2
CCNB3	2	0	2	2
FAM159A	2	0	2	2
ZAN	2	0	2	2
GBF1	2	0	2	2
DDI1	2	0	2	2
EPHB1	2	0	2	2
DDO	2	0	2	2
RYR1	4	2	2	2
JMJD4	2	0	2	2
OR8J3	4	1	3	2
REG1B	2	0	2	2
ZNF804B	3	0	3	2
HECTD1	2	0	2	2
NKX2-1	2	0	2	2
2014-09-01	2	0	2	2
PRRC2B	2	0	2	2
SNAPC4	2	0	2	2
ZNF831	2	0	2	2
ASXL3	2	0	2	2
NEB	2	0	2	2
CCDC27	2	0	2	2
CNTNAP4	2	0	2	2
LAMA5	3	1	2	2
UBASH3B	2	0	2	2
MLXIPL	2	0	2	2
UBQLNL	2	0	2	2
MCOLN2	2	0	2	2
PTPRQ	6	2	4	2
PTPRG	2	0	2	2
PTPRD	4	2	2	2
MYO7A	3	1	2	2
BPTF	2	0	2	2
FAM172A	2	0	2	2
PUM1	2	0	2	2
OR51B4	3	1	2	2
EPPK1	2	0	2	2
FAM118A	2	0	2	2
ZC3H3	2	0	2	2
SGIP1	4	1	3	2
EFCAB6	3	1	2	2
POLB	4	0	4	2
CLCA1	2	0	2	2
BEND5	2	0	2	2
OPRM1	2	0	2	2
GRAMD1C	2	0	2	2
HTR3B	2	0	2	2
ABCA3	2	0	2	2
RADIL	2	0	2	2
GRIA2	3	0	3	2
NOS1	2	0	2	2
ZNF469	2	0	2	2
GRIA1	2	0	2	2
COL11A2	2	0	2	2
OR5M9	2	0	2	2
MT-ND4	3	1	2	2
MT-ND5	2	0	2	2
CORIN	2	0	2	2
SCAND3	4	2	2	2
CEP350	2	0	2	2
SAMD9L	3	1	2	2
BCLAF1	2	0	2	2
PKHD1	2	0	2	2
PLXDC2	3	1	2	2
RTN1	2	0	2	2
MAGEB5	2	0	2	2
FBN1	2	0	2	2
INADL	3	0	3	2
CLOCK	2	0	2	2
AHI1	2	0	2	2
NLRP5	2	0	2	2
KIF1A	2	0	2	2
KY	2	0	2	2
SRCAP	2	0	2	2
SCN9A	2	0	2	2
NLRP14	2	0	2	2
CXorf30	2	0	2	2
SNHG14	2	0	2	2
OR4Q3	2	0	2	2
KLKB1	2	0	2	2
NOTCH3	2	0	2	2
ATP2C1	3	1	2	2
MPP7	2	0	2	2
INHBA	2	0	2	2
MAGI2	2	0	2	2
MAGI1	2	0	2	2
ZNF471	2	0	2	2
PCDHB6	2	0	2	2
ZBBX	2	0	2	2
TRIM64C	3	1	2	2
SOGA3	2	0	2	2
MAGEC1	5	2	3	2
DOCK10	3	0	3	2
BCAS3	2	0	2	2
LRP2	3	1	2	2
GALNT14	2	0	2	2
GALNT13	2	0	2	2
WDR19	2	0	2	2
AOX1	2	0	2	2
CDH18	2	0	2	2
OR4A16	2	0	2	2
OR4A15	2	0	2	2
NEFM	3	1	2	2
CPNE3	3	1	2	2
HLA-DQA2	2	0	2	2
ABCC3	2	0	2	2
ITSN1	2	0	2	2
MYCBP2	3	1	2	2
ZNF667	2	0	2	2
FAM19A4	2	0	2	2
FAM19A5	2	0	2	2
ATP2B4	2	0	2	2
L3MBTL1	2	0	2	2
IGSF10	2	0	2	2
CUBN	3	1	2	2
GPC5	2	0	2	2
HEPH	2	0	2	2
TTC21B	2	0	2	2
HIST1H4C	1	0	1	1
HIST1H4B	1	0	1	1
NYX	1	0	1	1
RNF17	1	0	1	1
NCBP1	1	0	1	1
HSPA5	1	0	1	1
HIST1H4D	1	0	1	1
SSFA2	1	0	1	1
HIST1H4A	1	0	1	1
FTSJ3	1	0	1	1
LIFR	2	1	1	1
LGALS2	1	0	1	1
ZNF708	1	0	1	1
ZNF700	1	0	1	1
RNF112	1	0	1	1
SPTLC3	1	0	1	1
HMGCLL1	1	0	1	1
CEACAM5	1	0	1	1
TMEM51	1	0	1	1
DHX9	1	0	1	1
FAM59B	1	0	1	1
PCSK1	1	0	1	1
ZNF43	2	1	1	1
NUP98	2	1	1	1
MUC4	1	0	1	1
KRTAP16-1	1	0	1	1
FGF12-AS1	1	0	1	1
PRRG4	1	0	1	1
ZNF676	1	0	1	1
ZNF675	1	0	1	1
L1TD1	1	0	1	1
OVCH1	1	0	1	1
FAM183B	1	0	1	1
PLXDC1	1	0	1	1
CTBP2	1	0	1	1
SPPL2B	1	0	1	1
NOP9	1	0	1	1
MYO3B	1	0	1	1
HACL1	2	0	2	1
ITGA3	1	0	1	1
ITGA7	1	0	1	1
OR5D18	1	0	1	1
GTF3C1	1	0	1	1
SLC35B4	1	0	1	1
DENND4A	1	0	1	1
DENND4C	1	0	1	1
SWAP70	1	0	1	1
PHLDA1	1	0	1	1
MYPN	1	0	1	1
RASEF	1	0	1	1
KSR2	1	0	1	1
KCNIP1	1	0	1	1
C10orf112	1	0	1	1
XPOT	1	0	1	1
PRKAA2	1	0	1	1
LIN28B	1	0	1	1
COL4A4	1	0	1	1
ANAPC1	1	0	1	1
HMCN2	1	0	1	1
CHST2	2	0	2	1
ZEB1	2	0	2	1
KCNH5	2	1	1	1
KCNH4	2	1	1	1
KCNH7	1	0	1	1
KCNH1	3	2	1	1
RPS6KA5	1	0	1	1
RPS6KA6	1	0	1	1
BHLHE22	1	0	1	1
KCNH8	1	0	1	1
ITGAV	1	0	1	1
ATAD2	1	0	1	1
TCIRG1	1	0	1	1
RABL6	1	0	1	1
ITGAL	1	0	1	1
UTP20	1	0	1	1
SLC28A3	1	0	1	1
CYTL1	1	0	1	1
C9orf117	1	0	1	1
SVEP1	1	0	1	1
FAM134A	1	0	1	1
ZNF292	1	0	1	1
GANAB	1	0	1	1
CD40LG	1	0	1	1
SESN3	1	0	1	1
TOPAZ1	1	0	1	1
KIAA0586	1	0	1	1
MTIF2	1	0	1	1
NPHP4	1	0	1	1
TMPRSS11F	1	0	1	1
RAD21L1	1	0	1	1
IGHV4-34	1	0	1	1
ART3	1	0	1	1
HERC2P2	1	0	1	1
ILDR2	1	0	1	1
RNF111	1	0	1	1
SULT1A2	1	0	1	1
SLC9C2	1	0	1	1
NOL8	1	0	1	1
ZC3H18	1	0	1	1
TFEC	1	0	1	1
OR6P1	3	2	1	1
BPIFA3	1	0	1	1
CCDC114	2	1	1	1
ADARB2	1	0	1	1
CCDC110	1	0	1	1
ATP1A1	1	0	1	1
WTIP	1	0	1	1
NPC1L1	2	1	1	1
ARHGEF10	1	0	1	1
SP9	1	0	1	1
EEF1A2	1	0	1	1
FYCO1	1	0	1	1
ABAT	1	0	1	1
TMEM66	1	0	1	1
RGS22	1	0	1	1
UBTF	1	0	1	1
KIF4B	1	0	1	1
IRAK1	1	0	1	1
MUC2	3	1	2	1
NDUFA4L2	1	0	1	1
LINC00279	1	0	1	1
TRIM60P18	1	0	1	1
ZNF680	1	0	1	1
ATP6V0A1	1	0	1	1
CRB1	1	0	1	1
SP5	1	0	1	1
LEPR	1	0	1	1
FPGT	2	1	1	1
FPGS	1	0	1	1
PPP2R2B	1	0	1	1
SASH3	1	0	1	1
NIPAL1	1	0	1	1
FAM171B	1	0	1	1
CFH	2	1	1	1
GPT2	1	0	1	1
ANKFY1	2	1	1	1
PIK3C2A	3	0	3	1
OR5P3	1	0	1	1
FAR2	1	0	1	1
IGDCC4	2	1	1	1
TRIM11	1	0	1	1
PCK1	2	1	1	1
TRIM15	1	0	1	1
AGMO	1	0	1	1
SPRED2	1	0	1	1
ANKRD30A	1	0	1	1
UBA5	1	0	1	1
PLEKHH2	1	0	1	1
RGS7	1	0	1	1
CLYBL	1	0	1	1
KNDC1	1	0	1	1
C5orf42	1	0	1	1
ZPBP2	1	0	1	1
CRISPLD2	1	0	1	1
PABPC3	1	0	1	1
MRPL33	1	0	1	1
LEFTY2	1	0	1	1
CYYR1	1	0	1	1
ESX1	1	0	1	1
DMRTC2	5	2	3	1
THOC3	1	0	1	1
THOC1	1	0	1	1
PDE8B	1	0	1	1
ANO7	1	0	1	1
FAM45A	1	0	1	1
ORM2	1	0	1	1
APP	1	0	1	1
RFX7	1	0	1	1
ZNF844	1	0	1	1
RFX3	1	0	1	1
ELK3	1	0	1	1
APC	1	0	1	1
TAF5L	1	0	1	1
PAK3	1	0	1	1
GGCX	1	0	1	1
ADNP	1	0	1	1
NUP85	1	0	1	1
MED1	1	0	1	1
MDGA1	1	0	1	1
OR4C16	1	0	1	1
FLT4	1	0	1	1
OR4C13	3	2	1	1
MYCN	1	0	1	1
PANX3	1	0	1	1
ZNF607	1	0	1	1
DEFB110	1	0	1	1
ZFR2	1	0	1	1
TMEM127	1	0	1	1
MFSD2B	1	0	1	1
LCN15	1	0	1	1
TNS3	1	0	1	1
TNS1	1	0	1	1
FDFT1	1	0	1	1
FAM135A	1	0	1	1
TRIM51FP	1	0	1	1
IGF1	1	0	1	1
DPYSL2	1	0	1	1
NUDT4	1	0	1	1
EPS8L1	2	1	1	1
PHLDB2	2	1	1	1
KRT16	1	0	1	1
FASTKD3	1	0	1	1
ABTB2	1	0	1	1
C15orf23	1	0	1	1
GJA8	1	0	1	1
ZNF772	2	0	2	1
C4orf26	1	0	1	1
TRIM9	2	1	1	1
PFN4	1	0	1	1
TMEM215	1	0	1	1
KDM3A	1	0	1	1
PROC	1	0	1	1
COX15	1	0	1	1
TRIM6	1	0	1	1
ITGA8	2	1	1	1
POTEKP	1	0	1	1
ZNF331	1	0	1	1
TEX14	1	0	1	1
TEX11	1	0	1	1
TEX10	1	0	1	1
UGT2A1	1	0	1	1
CYLC2	1	0	1	1
AGXT	1	0	1	1
LRRC3C	1	0	1	1
MLF1	1	0	1	1
CATSPERG	2	1	1	1
NOTCH2NL	1	0	1	1
USP24P1	1	0	1	1
ALCAM	1	0	1	1
NDFIP2	1	0	1	1
FAM21C	1	0	1	1
LSM14B	1	0	1	1
CDCP1	1	0	1	1
CFHR3	1	0	1	1
LETMD1	1	0	1	1
SH3RF3	1	0	1	1
TET3	1	0	1	1
CELSR1	1	0	1	1
PHF20	1	0	1	1
ANKLE2	1	0	1	1
PTCHD1	1	0	1	1
BBX	1	0	1	1
C6orf136	1	0	1	1
KIAA1279	1	0	1	1
DNMBP	1	0	1	1
UBE2NL	1	0	1	1
MFN2	1	0	1	1
SH3PXD2B	1	0	1	1
SVIL	1	0	1	1
AGRP	1	0	1	1
CCDC175	1	0	1	1
AGRN	2	0	2	1
TSTD1	1	0	1	1
PITX2	2	1	1	1
NR1D1	1	0	1	1
SMARCA2	1	0	1	1
CASP9	1	0	1	1
CCNI2	1	0	1	1
EDNRB	1	0	1	1
FAM3C2	1	0	1	1
FYB	1	0	1	1
CCDC168	1	0	1	1
ZNF2	1	0	1	1
AXIN2	1	0	1	1
POR	1	0	1	1
CCDC166	1	0	1	1
TOR1A	1	0	1	1
PKHD1L1	1	0	1	1
OGFR	1	0	1	1
LCORL	1	0	1	1
RPS6KA4	1	0	1	1
FCGR2C	1	0	1	1
AP2A1	1	0	1	1
AP2A2	1	0	1	1
CADPS	2	1	1	1
MAGEA11	1	0	1	1
LILRB1	1	0	1	1
NSUN3	1	0	1	1
CEP135	1	0	1	1
PRAMEF4	2	1	1	1
MED22	1	0	1	1
ARHGAP36	1	0	1	1
OAF	1	0	1	1
IFI27	1	0	1	1
ERGIC2	1	0	1	1
POLR3F	1	0	1	1
KRTAP4-16P	1	0	1	1
POLR3D	1	0	1	1
POLR3E	1	0	1	1
POLR3A	1	0	1	1
B3GAT2	1	0	1	1
JAKMIP1	1	0	1	1
TOPORS	1	0	1	1
CACNA1I	1	0	1	1
EP300	1	0	1	1
GRIA3	1	0	1	1
FAM46D	1	0	1	1
CACNA1A	2	1	1	1
CACNA1C	1	0	1	1
DLGAP2	1	0	1	1
PEX5L-AS2	1	0	1	1
WDR60	1	0	1	1
CUL7	1	0	1	1
WDR64	2	1	1	1
CUL3	1	0	1	1
PRMT8	1	0	1	1
TRIM24	1	0	1	1
CDH26	1	0	1	1
FLRT2	1	0	1	1
PCDHGA1	1	0	1	1
FAM65C	1	0	1	1
SLC15A1	1	0	1	1
SLC15A4	1	0	1	1
SETD1A	1	0	1	1
KIF5C	1	0	1	1
PTPN14	1	0	1	1
GALR1	1	0	1	1
GRIK1	1	0	1	1
FAM71B	1	0	1	1
TTC19	1	0	1	1
TTC18	1	0	1	1
C4orf29	1	0	1	1
ACADS	1	0	1	1
PNRC1	1	0	1	1
MRPL23	1	0	1	1
C4orf21	1	0	1	1
GNAO1	1	0	1	1
GAB4	1	0	1	1
GAB2	1	0	1	1
KAT2B	1	0	1	1
GAB1	1	0	1	1
ZFP90	1	0	1	1
ZNF850	1	0	1	1
CD200	1	0	1	1
CMIP	1	0	1	1
PPM1G	1	0	1	1
OR9K2	1	0	1	1
ABCF1	1	0	1	1
EGR2	1	0	1	1
USP43	2	0	2	1
OR4D11	1	0	1	1
DNAJB14	1	0	1	1
ZFP30	1	0	1	1
FAM133A	1	0	1	1
PAX6	1	0	1	1
PAX3	1	0	1	1
SCRN3	1	0	1	1
ZFAT	1	0	1	1
DDR2	1	0	1	1
DDR1	1	0	1	1
UEVLD	1	0	1	1
SNAP47-AS1	1	0	1	1
LRCH3	1	0	1	1
SPAG1	1	0	1	1
MS4A14	1	0	1	1
MS4A15	1	0	1	1
OR1L8	1	0	1	1
MTRF1L	1	0	1	1
MYO1G	1	0	1	1
MYO1F	1	0	1	1
MYO1E	1	0	1	1
MYO1D	1	0	1	1
MLIP	1	0	1	1
RTKN	1	0	1	1
RPS6	1	0	1	1
ADAMTS16	4	2	2	1
ADAMTS19	1	0	1	1
ADAMTS18	1	0	1	1
DENND6B	1	0	1	1
OR10Z1	2	1	1	1
GNPATP	1	0	1	1
CNTD2	1	0	1	1
TACR3	1	0	1	1
HOXA13	1	0	1	1
PPAPDC1A	1	0	1	1
ANAPC4	1	0	1	1
TMEM201	1	0	1	1
SLC6A18	1	0	1	1
TRBV7-4	1	0	1	1
OBSL1	1	0	1	1
SLC6A11	1	0	1	1
ATAT1	1	0	1	1
SLC6A16	1	0	1	1
PDHA2	1	0	1	1
FBXO46	1	0	1	1
KIAA1328	1	0	1	1
EIF2C2	1	0	1	1
GALC	1	0	1	1
FSCN3	1	0	1	1
LGALS4	1	0	1	1
KCNJ3	1	0	1	1
NMS	1	0	1	1
SFRP4	1	0	1	1
G2E3	1	0	1	1
EIF2AK3	1	0	1	1
EIF2AK4	1	0	1	1
C9orf131	1	0	1	1
COL1A2	1	0	1	1
KIAA1210	1	0	1	1
ASAP1	1	0	1	1
MYO10	1	0	1	1
MCM3AP	1	0	1	1
PLAUR	1	0	1	1
PEX10	1	0	1	1
PEX13	1	0	1	1
SEMA6D	1	0	1	1
GCDH	1	0	1	1
PRICKLE2	1	0	1	1
AP3B2	1	0	1	1
PCYOX1	1	0	1	1
CALCOCO1	1	0	1	1
CALCOCO2	1	0	1	1
TGOLN2	1	0	1	1
GLT25D1	1	0	1	1
SLC16A12	1	0	1	1
RNF31	1	0	1	1
EYA1	1	0	1	1
EYA2	1	0	1	1
HPX	1	0	1	1
CALHM3	1	0	1	1
PIGM	1	0	1	1
COL19A1	1	0	1	1
KRTAP13-4	1	0	1	1
PIGR	1	0	1	1
KRTAP13-1	1	0	1	1
HLF	1	0	1	1
CATSPERD	1	0	1	1
ANKRD20A8P	1	0	1	1
CATSPERB	1	0	1	1
CCDC178	1	0	1	1
ALPP	1	0	1	1
ARAP1	1	0	1	1
TBX1	1	0	1	1
CCDC171	1	0	1	1
CCDC172	1	0	1	1
SRRM4	1	0	1	1
C11orf24	1	0	1	1
ITGAE	1	0	1	1
KANK2	1	0	1	1
COL6A1	1	0	1	1
COL6A3	1	0	1	1
COL6A2	1	0	1	1
COL6A5	4	3	1	1
COL6A6	2	1	1	1
MYH11	1	0	1	1
KLHL1	2	1	1	1
ZFAND5	1	0	1	1
PLIN4	1	0	1	1
ENOSF1	1	0	1	1
SLC39A10	1	0	1	1
ATG2B	1	0	1	1
HIF1AN	2	0	2	1
NTRK2	1	0	1	1
NTRK3	1	0	1	1
ARHGAP23	1	0	1	1
ARHGAP22	1	0	1	1
ARHGAP25	1	0	1	1
MICALCL	1	0	1	1
BMP6	1	0	1	1
FAM76A	1	0	1	1
RBP1	1	0	1	1
RBP2	1	0	1	1
RBP3	2	1	1	1
RET	2	0	2	1
OR51A2	1	0	1	1
ABHD1	1	0	1	1
UBR5	2	0	2	1
URI1	2	1	1	1
TWF1	1	0	1	1
WDR54	1	0	1	1
ADAM2	1	0	1	1
WDR52	1	0	1	1
EIF4G3	1	0	1	1
ACSL6	1	0	1	1
CCNY	1	0	1	1
ADAM8	1	0	1	1
ACSL5	1	0	1	1
FAT1	1	0	1	1
PSG7	1	0	1	1
REL	1	0	1	1
RPL8	1	0	1	1
USHBP1	1	0	1	1
NEK10	1	0	1	1
NEK11	1	0	1	1
RSAD1	1	0	1	1
ATP5C1	1	0	1	1
IGHV1-3	1	0	1	1
CAP1	1	0	1	1
CAP2	1	0	1	1
NPC1	1	0	1	1
MRPL11	1	0	1	1
PRKCE	1	0	1	1
RHOQ	1	0	1	1
UAP1	1	0	1	1
RNF43	1	0	1	1
OR52A5	1	0	1	1
OR52A4	2	0	2	1
ANKRD27	1	0	1	1
WFDC8	1	0	1	1
RHOH	1	0	1	1
IFIT1B	1	0	1	1
TMPRSS15	2	0	2	1
SUV420H2	1	0	1	1
PRDM16	1	0	1	1
GALK2	1	0	1	1
ABCG2	1	0	1	1
USMG5	1	0	1	1
PLSCR3	1	0	1	1
PLSCR1	1	0	1	1
ITM2A	1	0	1	1
GPR126	1	0	1	1
ASCC3	1	0	1	1
A1CF	1	0	1	1
OR11A1	1	0	1	1
PRKCQ	1	0	1	1
FAM217B	1	0	1	1
OPN5	1	0	1	1
FZD1	1	0	1	1
TEK	1	0	1	1
FZD9	1	0	1	1
MOCOS	1	0	1	1
C4orf36	1	0	1	1
SRD5A2	1	0	1	1
CTNNA3	1	0	1	1
FAM49A	1	0	1	1
SIAH3	1	0	1	1
PDILT	1	0	1	1
ATP12A	1	0	1	1
MLXIP	1	0	1	1
PDZRN4	1	0	1	1
CNTFR	1	0	1	1
PROX1	1	0	1	1
PDZRN3	1	0	1	1
FHOD3	1	0	1	1
EMILIN3	1	0	1	1
OR10AG1	1	0	1	1
RASGRF2	2	1	1	1
CD151	1	0	1	1
GJC2	1	0	1	1
ZNF138	1	0	1	1
PRKACB	1	0	1	1
BRE	1	0	1	1
TBC1D30	1	0	1	1
TMEM232	2	1	1	1
KALRN	1	0	1	1
C20orf72	1	0	1	1
P2RX7	1	0	1	1
FAM155B	1	0	1	1
ITPA	1	0	1	1
KCNK2	1	0	1	1
LTN1	1	0	1	1
STPG2	1	0	1	1
TRIML2	1	0	1	1
NCKAP1	1	0	1	1
VPS13D	1	0	1	1
VPS13C	1	0	1	1
ZNF559	1	0	1	1
TMPRSS9	1	0	1	1
ANTXR2	1	0	1	1
OTOGL	1	0	1	1
HOOK1	1	0	1	1
TMPRSS6	1	0	1	1
LRRC52	1	0	1	1
TMEM165	1	0	1	1
DENND1A	2	0	2	1
LRRC59	1	0	1	1
ABCC12	3	2	1	1
COX7A2L	1	0	1	1
MYEF2	1	0	1	1
CHD7	1	0	1	1
KLHDC8B	1	0	1	1
MOV10	1	0	1	1
PPAP2B	1	0	1	1
MFGE8	1	0	1	1
AP1M2	1	0	1	1
SUMO2	1	0	1	1
FRRS1L	1	0	1	1
BPIFB1	1	0	1	1
SBF2	1	0	1	1
DBN1	1	0	1	1
LHX5	2	1	1	1
TKTL1	1	0	1	1
TBX20	1	0	1	1
PCDH11Y	2	1	1	1
NPR2	1	0	1	1
ZMYM6	1	0	1	1
SLC38A3	1	0	1	1
SLC38A2	1	0	1	1
SRFBP1	1	0	1	1
OSBPL9	1	0	1	1
CSF3R	1	0	1	1
OSBPL6	1	0	1	1
HCN2	1	0	1	1
AKAP9	1	0	1	1
ZSCAN18	1	0	1	1
STARD9	1	0	1	1
PSTK	1	0	1	1
ZSCAN10	1	0	1	1
OR5A2	1	0	1	1
ARHGAP19	1	0	1	1
CD1D	1	0	1	1
NOVA2	1	0	1	1
GABRG1	1	0	1	1
CELF4	2	1	1	1
ANO1	2	1	1	1
DCHS2	1	0	1	1
GPR137C	1	0	1	1
TMEM132C	2	1	1	1
BMS1	1	0	1	1
UACA	1	0	1	1
SERPINB11	1	0	1	1
LINC00689	1	0	1	1
DIO3	1	0	1	1
GRM5	1	0	1	1
GRM7	1	0	1	1
GRM1	2	1	1	1
TBC1D2B	1	0	1	1
ALPK3	1	0	1	1
C8orf48	1	0	1	1
UCK1	1	0	1	1
SENP6	2	1	1	1
SENP5	1	0	1	1
C8orf44	1	0	1	1
HOXB6	1	0	1	1
C8orf42	1	0	1	1
ING5	1	0	1	1
TYRO3	1	0	1	1
TMPRSS12	1	0	1	1
RIMBP2	1	0	1	1
LRRK1	1	0	1	1
GLYATL2	1	0	1	1
DNAJC1	1	0	1	1
TTC37	1	0	1	1
LINC00353	1	0	1	1
TTC34	1	0	1	1
RRP12	1	0	1	1
GFPT1	1	0	1	1
ECHDC3	2	0	2	1
OR4K2	1	0	1	1
SLC2A13	1	0	1	1
SLC2A10	1	0	1	1
LHFPL4	1	0	1	1
FKBP10	1	0	1	1
PLEKHS1	1	0	1	1
NCOA1	1	0	1	1
NCOA6	1	0	1	1
KIF3B	1	0	1	1
LAPTM4B	1	0	1	1
NR2F1	2	1	1	1
SLC22A25	1	0	1	1
NR2F2	1	0	1	1
F11R	1	0	1	1
SEZ6	1	0	1	1
ELL2	1	0	1	1
KIF21A	1	0	1	1
PLA2G3	2	1	1	1
OR4F15	1	0	1	1
OR4C46	1	0	1	1
GRID2	1	0	1	1
GSG1	1	0	1	1
CEP41	1	0	1	1
FRMPD4	1	0	1	1
GEMIN2	1	0	1	1
SLC17A6	1	0	1	1
EMX2	1	0	1	1
SPAG16	1	0	1	1
TAS2R1	1	0	1	1
MME	1	0	1	1
UGT2B28	1	0	1	1
PRKD2	1	0	1	1
PRKD3	1	0	1	1
LIN7B	1	0	1	1
ERC2	3	2	1	1
PLCG2	1	0	1	1
PLCG1	1	0	1	1
ZNF492	1	0	1	1
COBLL1	1	0	1	1
LPIN2	2	1	1	1
DDX11	1	0	1	1
GJB3	1	0	1	1
LUC7L3	1	0	1	1
ERCC6L2	1	0	1	1
GRIN3A	2	1	1	1
MFI2	1	0	1	1
FPR1	1	0	1	1
DOCK3	1	0	1	1
CTSB	1	0	1	1
TRA2B	1	0	1	1
SEZ6L	1	0	1	1
HEATR1	1	0	1	1
SLC24A5	1	0	1	1
BFSP2	1	0	1	1
FBN3	1	0	1	1
SLC24A1	1	0	1	1
BATF2	1	0	1	1
MEX3D	1	0	1	1
HLA-G	1	0	1	1
AOAH	1	0	1	1
SURF2	1	0	1	1
HVCN1	1	0	1	1
BAAT	1	0	1	1
NCLN	1	0	1	1
PDE1C	1	0	1	1
WHAMMP2	1	0	1	1
CYP11B2	1	0	1	1
ZNF549	1	0	1	1
SLC1A2	1	0	1	1
MT-CO2	1	0	1	1
FRYL	1	0	1	1
TGM4	1	0	1	1
SLC25A15P2	1	0	1	1
LRRC41	1	0	1	1
OSBPL1A	1	0	1	1
2006-03-01	1	0	1	1
FCGR1B	1	0	1	1
B3GNT6	1	0	1	1
RARB	1	0	1	1
LINC00273	1	0	1	1
PRAMEF22	1	0	1	1
HHLA1	1	0	1	1
FGFR3	1	0	1	1
ANKRD36C	1	0	1	1
GMPR	1	0	1	1
MTMR8	1	0	1	1
ARMC12	1	0	1	1
MTMR4	1	0	1	1
COL28A1	1	0	1	1
JAKMIP3	1	0	1	1
JAKMIP2	1	0	1	1
KLHL4	1	0	1	1
CDKN2D	1	0	1	1
RPS4XP21	1	0	1	1
DOCK4	1	0	1	1
NOMO1	1	0	1	1
EDEM2	1	0	1	1
PHGDH	1	0	1	1
CCDC158	1	0	1	1
INPP5E	1	0	1	1
OSBPL10	1	0	1	1
SLC2A6	1	0	1	1
TIAL1	1	0	1	1
TAS1R3	1	0	1	1
NFATC3	1	0	1	1
NFATC4	1	0	1	1
MAPK12	1	0	1	1
CCL5	1	0	1	1
IGKV1-12	1	0	1	1
NME8	2	1	1	1
MYLK	1	0	1	1
EXOSC8	1	0	1	1
CEP104	1	0	1	1
VANGL2	1	0	1	1
MADD	1	0	1	1
ADAMTSL1	3	2	1	1
ADAMTSL5	1	0	1	1
H19	1	0	1	1
TULP4	1	0	1	1
NES	1	0	1	1
NID2	1	0	1	1
LRRTM1	1	0	1	1
OR5B2	2	0	2	1
ANGPT1	1	0	1	1
SLC1A7	1	0	1	1
OR51G2	1	0	1	1
INCENP	2	1	1	1
FARP1	1	0	1	1
OPTN	1	0	1	1
GTF2IRD1	2	1	1	1
NCAPG	2	1	1	1
OR5T3	1	0	1	1
RAPGEF5	1	0	1	1
PCDH12	1	0	1	1
AURKAIP1	1	0	1	1
PCDH10	3	2	1	1
PCDH17	3	2	1	1
VPS53	1	0	1	1
SRRD	1	0	1	1
CREBBP	1	0	1	1
OR10G7	1	0	1	1
KRT74	1	0	1	1
PLCZ1	1	0	1	1
C8orf56	1	0	1	1
ATM	1	0	1	1
SCYL1	1	0	1	1
SMPD4	1	0	1	1
RCOR1	1	0	1	1
STXBP2	1	0	1	1
ANKRD30BP1	1	0	1	1
INF2	1	0	1	1
ITGBL1	1	0	1	1
OR4D9	1	0	1	1
SKP2	1	0	1	1
OR4D5	1	0	1	1
CRYBG3	1	0	1	1
NRP1	1	0	1	1
FANCF	1	0	1	1
TTC28	1	0	1	1
WDPCP	1	0	1	1
DIDO1	1	0	1	1
TTC16	1	0	1	1
HNRNPA3	1	0	1	1
KDM6B	1	0	1	1
ENO3	1	0	1	1
ENO4	1	0	1	1
CELF6	1	0	1	1
HAP1	1	0	1	1
FRY	1	0	1	1
SYCP3	1	0	1	1
RAB25	1	0	1	1
CNOT6L	1	0	1	1
FAXC	1	0	1	1
FAM65B	1	0	1	1
GRIK3	2	1	1	1
GRIK4	1	0	1	1
IRS2	1	0	1	1
SLC22A11	1	0	1	1
TRAPPC6B	1	0	1	1
CDK6	1	0	1	1
SKOR1	1	0	1	1
AMOTL1	1	0	1	1
PTK6	1	0	1	1
PHB2	1	0	1	1
CEP57	1	0	1	1
SNX33	1	0	1	1
MSH4	1	0	1	1
MSH5	1	0	1	1
MYOCD	1	0	1	1
GAL3ST3	2	1	1	1
GAL3ST2	1	0	1	1
TRBV11-1	1	0	1	1
SEMA6A	1	0	1	1
SCARA3	1	0	1	1
CNIH3	1	0	1	1
INPPL1	1	0	1	1
SUN2	1	0	1	1
DDHD2	1	0	1	1
EOMES	1	0	1	1
HSPD1	1	0	1	1
NARFL	1	0	1	1
DNAJC13	1	0	1	1
DNAJC11	2	0	2	1
PACSIN3	1	0	1	1
VPS8	1	0	1	1
SUPT16H	1	0	1	1
ATP10A	3	2	1	1
ATP10B	1	0	1	1
PRKCB	2	1	1	1
ATP10D	1	0	1	1
MLL	1	0	1	1
TANC2	1	0	1	1
PADI3	1	0	1	1
KBTBD13	1	0	1	1
CDK20	1	0	1	1
KRIT1	1	0	1	1
ENDOU	1	0	1	1
NRK	1	0	1	1
ZNF154	1	0	1	1
PFKFB3	1	0	1	1
NRIP1	1	0	1	1
SAE1	1	0	1	1
ZNF91	1	0	1	1
ZNF793	1	0	1	1
PCK2	1	0	1	1
CD200R1L	1	0	1	1
PPP4R4	1	0	1	1
AFF3	1	0	1	1
FAM3C	1	0	1	1
CHSY3	1	0	1	1
ATF7IP	1	0	1	1
HIST1H1D	1	0	1	1
PRB2	2	1	1	1
MAP3K9	1	0	1	1
MAP3K3	1	0	1	1
SLCO6A1	2	1	1	1
CRAMP1L	2	1	1	1
RNPEPL1	1	0	1	1
ZNF570	1	0	1	1
ZNF575	1	0	1	1
ZNF578	1	0	1	1
TRPV6	2	1	1	1
TBXAS1	1	0	1	1
ERBB4	2	1	1	1
CTSA	1	0	1	1
FPR2	1	0	1	1
CTSE	1	0	1	1
ZNF208	1	0	1	1
ITFG3	1	0	1	1
FGFR2	1	0	1	1
SMPDL3B	1	0	1	1
NME5	1	0	1	1
CXCL5	1	0	1	1
INPP5F	1	0	1	1
INPP5J	1	0	1	1
INPP5K	1	0	1	1
PRAMEF10	1	0	1	1
PRAMEF11	1	0	1	1
FREM1	1	0	1	1
SPEG	2	1	1	1
MSANTD3	1	0	1	1
CNST	1	0	1	1
DUOX2	2	1	1	1
VENTX	1	0	1	1
SKAP2	1	0	1	1
MBL1P	1	0	1	1
PCNXL4	1	0	1	1
PINLYP	1	0	1	1
FOS	1	0	1	1
MAP1A	1	0	1	1
LBX1	1	0	1	1
KIAA0196	1	0	1	1
ERP27	1	0	1	1
UNC5C	1	0	1	1
KATNAL2	1	0	1	1
MAN2A2	2	1	1	1
UBA6	1	0	1	1
ATG13	1	0	1	1
UBA2	2	0	2	1
FRMD1	1	0	1	1
PHF23	1	0	1	1
ABCA12	2	1	1	1
MED13L	1	0	1	1
ST8SIA4	2	1	1	1
GNAZ	1	0	1	1
ZNF135	1	0	1	1
SHQ1	1	0	1	1
PCDHA2	1	0	1	1
C6orf170	1	0	1	1
HIVEP3	2	1	1	1
COL12A1	2	0	2	1
TOP3B	1	0	1	1
PTGFR	1	0	1	1
DPF1	1	0	1	1
TUBA3C	1	0	1	1
LIPT1	1	0	1	1
ALS2CR11	1	0	1	1
FST	1	0	1	1
BTBD18	1	0	1	1
KRT8	1	0	1	1
TSG101	1	0	1	1
PHTF2	2	1	1	1
PHTF1	1	0	1	1
CTDNEP1	1	0	1	1
PXT1	1	0	1	1
CPXM1	1	0	1	1
PDE3A	2	1	1	1
BMP2K	1	0	1	1
CASK	1	0	1	1
TMCC3	1	0	1	1
GMCL1	1	0	1	1
CASR	1	0	1	1
ZIM3	1	0	1	1
ACSS2	2	1	1	1
KIDINS220	1	0	1	1
MAST1	1	0	1	1
MAST2	1	0	1	1
NAA15	1	0	1	1
SALL1	1	0	1	1
ZNF257	1	0	1	1
ZNF727	1	0	1	1
LINC00207	1	0	1	1
FAM72B	1	0	1	1
LINC00378	1	0	1	1
GSTM2	1	0	1	1
EFTUD2	1	0	1	1
DCAF11	1	0	1	1
IL16	1	0	1	1
FARSB	1	0	1	1
FARSA	1	0	1	1
CACFD1	1	0	1	1
ASNSP1	1	0	1	1
C9orf72	1	0	1	1
LINC00571	1	0	1	1
RECK	1	0	1	1
BPGM	1	0	1	1
BIRC8	1	0	1	1
BIRC6	1	0	1	1
JARID2	1	0	1	1
RUNX1T1	1	0	1	1
ITGAD	1	0	1	1
TRPA1	1	0	1	1
RB1CC1	1	0	1	1
RPAP1	1	0	1	1
EVPLL	1	0	1	1
ZNF814	1	0	1	1
PAN3	1	0	1	1
KLF15	1	0	1	1
C10orf120	1	0	1	1
PCDHGA11	1	0	1	1
TLN1	1	0	1	1
HIST1H2AC	1	0	1	1
CENPF	1	0	1	1
MYH1	1	0	1	1
GDNF	1	0	1	1
PI16	1	0	1	1
SUOX	1	0	1	1
DPP6	1	0	1	1
SLC44A4	1	0	1	1
MNS1	1	0	1	1
MCM4	1	0	1	1
MCM3	1	0	1	1
PCNT	1	0	1	1
LPA	1	0	1	1
MCM8	1	0	1	1
PACRG	1	0	1	1
CRABP2	1	0	1	1
ANO10	1	0	1	1
ANKFN1	1	0	1	1
C3orf20	1	0	1	1
GSTCD	1	0	1	1
PRUNE2	1	0	1	1
CRIM1	1	0	1	1
UFD1L	1	0	1	1
OR10R2	1	0	1	1
ILF2	1	0	1	1
AOC3	1	0	1	1
HBD	1	0	1	1
OR6A2	1	0	1	1
PCDHGB3	1	0	1	1
PCDHGB2	1	0	1	1
PCDHGB7	1	0	1	1
DHX15	2	1	1	1
ZNF141	1	0	1	1
DENND2C	1	0	1	1
POM121L2	1	0	1	1
CCDC102B	1	0	1	1
INPP4B	1	0	1	1
GPR101	1	0	1	1
CGREF1	1	0	1	1
PHC3	1	0	1	1
PITRM1	1	0	1	1
TRAPPC1	1	0	1	1
SLC26A10	1	0	1	1
MPEG1	1	0	1	1
C20orf26	2	1	1	1
PIANP	1	0	1	1
LY9	1	0	1	1
EMC10	2	1	1	1
PKNOX1	1	0	1	1
IGHV2-70	1	0	1	1
KCNN2	1	0	1	1
MGMT	1	0	1	1
IP6K3	1	0	1	1
OR2T3	1	0	1	1
FBXL8	1	0	1	1
CCDC81	1	0	1	1
ROBO2	2	1	1	1
H2AFY	1	0	1	1
C9orf172	1	0	1	1
SDR16C6P	1	0	1	1
CTR9	2	1	1	1
MAGEC2	1	0	1	1
ZNF569	1	0	1	1
VPS13B	2	1	1	1
SLC19A3	1	0	1	1
ZNF560	1	0	1	1
PRSS1	1	0	1	1
DCLK1	1	0	1	1
DCLK3	2	1	1	1
FBF1	1	0	1	1
DPEP1	1	0	1	1
PIM3	1	0	1	1
TP53RK	1	0	1	1
HEPHL1	1	0	1	1
UBE3C	1	0	1	1
HAUS5	1	0	1	1
CDON	1	0	1	1
MED12L	2	1	1	1
SLC5A12	1	0	1	1
GTF2H3	1	0	1	1
NR5A2	1	0	1	1
ANKRD18B	1	0	1	1
UBXN6	1	0	1	1
DLX2	1	0	1	1
MTRF1	1	0	1	1
NACA	1	0	1	1
NXF3	2	1	1	1
ASIC5	1	0	1	1
LMX1A	1	0	1	1
ASIC3	1	0	1	1
HCRTR1	1	0	1	1
GTF2H5	1	0	1	1
SART3	1	0	1	1
COL6A4P2	1	0	1	1
HIST1H2BH	1	0	1	1
OLFML2B	1	0	1	1
CDC23	1	0	1	1
POU4F2	1	0	1	1
ELOVL4	1	0	1	1
HTT	1	0	1	1
PAQR9	1	0	1	1
CARS2	1	0	1	1
DIABLO	1	0	1	1
PDE3B	1	0	1	1
CWF19L2	1	0	1	1
RD3	1	0	1	1
SGCG	1	0	1	1
SGCE	1	0	1	1
SGCD	2	1	1	1
KIAA1586	1	0	1	1
CNKSR2	1	0	1	1
SLCO1C1	1	0	1	1
CUZD1	1	0	1	1
SARS	1	0	1	1
Hugo_Symbol	1	0	1	1
ATP8A2	1	0	1	1
ATP8A1	1	0	1	1
OR51E1	1	0	1	1
OR51E2	2	1	1	1
ABI3BP	1	0	1	1
HEY2	1	0	1	1
CYP7A1	1	0	1	1
CCM2L	1	0	1	1
TAS2R43	1	0	1	1
TPTE2P3	1	0	1	1
PITPNM3	1	0	1	1
TBC1D12	1	0	1	1
HDC	1	0	1	1
TOR4A	1	0	1	1
TBC1D15	1	0	1	1
MAGEB18	1	0	1	1
OR10A2	1	0	1	1
AUTS2	1	0	1	1
OR10A4	1	0	1	1
NUMA1	1	0	1	1
MAGEB16	1	0	1	1
YTHDC2	1	0	1	1
ADAM11	2	1	1	1
GPR50	2	0	2	1
C1QTNF5	1	0	1	1
GLMN	1	0	1	1
FAM83E	1	0	1	1
HCFC2	1	0	1	1
C5orf22	1	0	1	1
CPNE2	1	0	1	1
CEP97	1	0	1	1
FOXRED1	1	0	1	1
KCNT2	1	0	1	1
TTC40	2	0	2	1
DNMT3B	1	0	1	1
LHCGR	1	0	1	1
ANLN	1	0	1	1
NEK4	1	0	1	1
USP12	1	0	1	1
POU4F1-AS1	1	0	1	1
NR2E1	1	0	1	1
PTPRN	1	0	1	1
INPP1	1	0	1	1
USPL1	1	0	1	1
TXNDC15	1	0	1	1
TMEM26	1	0	1	1
RIOK3	1	0	1	1
ZBTB40	2	1	1	1
DGCR14	1	0	1	1
ZBTB48	1	0	1	1
ZDHHC14	1	0	1	1
ESPN	1	0	1	1
PRKAG1	1	0	1	1
CTC1	1	0	1	1
PRKAG2	1	0	1	1
SCG2	1	0	1	1
PCSK4	1	0	1	1
HIPK2	1	0	1	1
UBAC2	1	0	1	1
HIPK4	1	0	1	1
SEMA4A	1	0	1	1
DUSP22	1	0	1	1
CSRNP3	1	0	1	1
SEMA4F	1	0	1	1
DUSP27	1	0	1	1
NTNG1	1	0	1	1
C10orf114	1	0	1	1
ADAM28	1	0	1	1
ATRNL1	1	0	1	1
IGHG4	1	0	1	1
POFUT2	1	0	1	1
SCN4A	1	0	1	1
OR1L4	1	0	1	1
SLITRK6	3	2	1	1
SLITRK5	3	2	1	1
LARP6	1	0	1	1
ISM1	1	0	1	1
PPP1R9A	1	0	1	1
DFNA5	1	0	1	1
IQCD	1	0	1	1
MUC12	2	0	2	1
OR7A10	1	0	1	1
CXorf69	1	0	1	1
C12orf50	1	0	1	1
OR52K2	1	0	1	1
DDX47	1	0	1	1
GADD45GIP1	1	0	1	1
CDRT7	1	0	1	1
GPR113	1	0	1	1
NPS	1	0	1	1
ELAVL4	1	0	1	1
LGR4	1	0	1	1
ELAVL2	1	0	1	1
CDKN1B	1	0	1	1
WNT6	1	0	1	1
MLL2	2	1	1	1
TPK1	1	0	1	1
SAP130	1	0	1	1
DNAI1	1	0	1	1
TBC1D9B	1	0	1	1
PPP1R1C	1	0	1	1
GSX1	1	0	1	1
SNCAIP	1	0	1	1
CHRD	1	0	1	1
REG3G	1	0	1	1
TRPT1	1	0	1	1
ZNF517	1	0	1	1
TECTA	2	1	1	1
FOXJ2	1	0	1	1
TMEM121	1	0	1	1
KCNK16	1	0	1	1
KIF7	1	0	1	1
KCNQ4	1	0	1	1
KCNQ5	1	0	1	1
TMEM129	1	0	1	1
CLCN2	1	0	1	1
VEGFC	1	0	1	1
RTTN	1	0	1	1
XIRP1	1	0	1	1
XIRP2	1	0	1	1
PSIP1	1	0	1	1
ZNF350	1	0	1	1
FLOT1	1	0	1	1
CFC1	1	0	1	1
SHE	1	0	1	1
MYH13	2	1	1	1
CLCC1	2	0	2	1
RASGRP1	1	0	1	1
HTRA4	1	0	1	1
ZSCAN5D	1	0	1	1
BLVRA	1	0	1	1
KLLN	1	0	1	1
SMC2	1	0	1	1
LINC00083	1	0	1	1
SMC6	1	0	1	1
ALAS1	1	0	1	1
BRWD3	1	0	1	1
ACVRL1	1	0	1	1
SLCO4A1	1	0	1	1
KIAA0513	1	0	1	1
ARFIP2	1	0	1	1
WBSCR17	1	0	1	1
C17orf80	1	0	1	1
PPEF1	1	0	1	1
SCAF4	1	0	1	1
TINAG	1	0	1	1
SCAF1	1	0	1	1
LTK	1	0	1	1
SCAF8	1	0	1	1
GJA5	1	0	1	1
MAP2	1	0	1	1
RIOK1	1	0	1	1
C20orf201	1	0	1	1
PHF21A	1	0	1	1
TP73	1	0	1	1
RBMS1	1	0	1	1
GREB1L	1	0	1	1
RBM6	2	0	2	1
B4GALNT3	1	0	1	1
AEBP2	1	0	1	1
C1orf68	1	0	1	1
SPATA31E1	1	0	1	1
WDR81	1	0	1	1
WDR82	1	0	1	1
OR5W2	1	0	1	1
CAD	1	0	1	1
ACER2	1	0	1	1
PGD	2	1	1	1
RASGRP3	1	0	1	1
RAI1	1	0	1	1
POTEM	1	0	1	1
PGR	1	0	1	1
CXCR4	1	0	1	1
POTEG	1	0	1	1
LRRIQ1	1	0	1	1
GRID2IP	1	0	1	1
HHIP-AS1	1	0	1	1
FOLH1	1	0	1	1
C1orf110	1	0	1	1
PTPN23	1	0	1	1
ARHGEF17	1	0	1	1
KLHL9	1	0	1	1
E2F5	1	0	1	1
ARSG	1	0	1	1
BNC1	1	0	1	1
HEXA	1	0	1	1
ARMCX6	1	0	1	1
CA1	1	0	1	1
MAPKBP1	1	0	1	1
SHISA9	1	0	1	1
ANK1	2	1	1	1
MGAT4C	1	0	1	1
TFAP2C	1	0	1	1
EEF2	1	0	1	1
DNAJC16	1	0	1	1
OLFM1	1	0	1	1
LINS	1	0	1	1
IZUMO3	1	0	1	1
MORC3	1	0	1	1
USP28	1	0	1	1
USP26	1	0	1	1
DAB1	1	0	1	1
PPL	1	0	1	1
USP20	1	0	1	1
ADAMTS5	1	0	1	1
ADAMTS6	1	0	1	1
ADAMTS2	1	0	1	1
ARHGEF6	1	0	1	1
ARHGEF7	1	0	1	1
ARHGEF2	1	0	1	1
GNG11	1	0	1	1
CDH8	1	0	1	1
CDH2	1	0	1	1
GBE1	1	0	1	1
CENPO	1	0	1	1
IGKV6D-41	1	0	1	1
LIPE	1	0	1	1
TMC8	1	0	1	1
CENPE	1	0	1	1
LIPM	1	0	1	1
ACSM5	1	0	1	1
LDB2	1	0	1	1
SEC24B	1	0	1	1
NRG3	2	1	1	1
CYLC1	1	0	1	1
MRPL43	1	0	1	1
MALT1	1	0	1	1
ACTB	1	0	1	1
HCRTR2	1	0	1	1
WNT7A	1	0	1	1
NGF	1	0	1	1
ZNF691	1	0	1	1
EMR1	1	0	1	1
ZNF695	1	0	1	1
CNTN3	1	0	1	1
OR52H1	1	0	1	1
TRIB2	1	0	1	1
ATP7A	1	0	1	1
CRADD	1	0	1	1
DHX36	1	0	1	1
NCKAP5L	1	0	1	1
NEK6	1	0	1	1
DDX58	1	0	1	1
NEK5	1	0	1	1
MGAM	1	0	1	1
MPHOSPH6	1	0	1	1
IQCA1	1	0	1	1
ZNF766	1	0	1	1
TXNRD3	1	0	1	1
TXNRD1	1	0	1	1
RPP25	1	0	1	1
TIMMDC1	1	0	1	1
ZNF25	1	0	1	1
ASTN2	2	0	2	1
SHB	1	0	1	1
MLF2	1	0	1	1
ZNF20	1	0	1	1
CCDC8	1	0	1	1
DYNC2H1	1	0	1	1
PLA2G16	1	0	1	1
DNAH6	2	1	1	1
SEMA5A	1	0	1	1
SH3TC2	1	0	1	1
DNAH8	1	0	1	1
PROSP	1	0	1	1
BBS12	1	0	1	1
MYBPC3	1	0	1	1
HS6ST2	1	0	1	1
NSD1	1	0	1	1
PROSC	1	0	1	1
NUDCD3	1	0	1	1
CCDC42	1	0	1	1
CCDC40	1	0	1	1
GPBP1	1	0	1	1
SPRY4	1	0	1	1
SAMD4A	1	0	1	1
ATRX	1	0	1	1
MYH3	1	0	1	1
SLX4	2	1	1	1
MYH4	2	1	1	1
PSG9	1	0	1	1
CDKL3	1	0	1	1
TBX15	1	0	1	1
ZNF433	1	0	1	1
TBX18	1	0	1	1
TBX19	1	0	1	1
SLC35C2	1	0	1	1
CELF5	1	0	1	1
KRTAP5-5	1	0	1	1
KIAA0430	2	1	1	1
FGD1	2	1	1	1
ZNF345	1	0	1	1
DBC1	1	0	1	1
AGAP2	1	0	1	1
DLL3	1	0	1	1
OPN1LW	1	0	1	1
UHRF2	1	0	1	1
FAM149B1	1	0	1	1
CNNM1	1	0	1	1
CNNM3	1	0	1	1
NPAP1	1	0	1	1
LRRN4	1	0	1	1
SLC23A1	1	0	1	1
SLC23A3	1	0	1	1
MTHFD2	1	0	1	1
MYO9B	2	1	1	1
MCMBP	1	0	1	1
GDPD5	1	0	1	1
SLAMF6	1	0	1	1
SRXN1	1	0	1	1
KCNRG	1	0	1	1
CFHR2	1	0	1	1
TGFB3	1	0	1	1
OSGEPL1	1	0	1	1
FBRSL1	1	0	1	1
LGI4	1	0	1	1
SLC5A7	1	0	1	1
MEGF6	1	0	1	1
LPHN3	3	2	1	1
ARHGAP44	1	0	1	1
LPHN1	1	0	1	1
CFHR5	1	0	1	1
EVC2	1	0	1	1
FCRL4	1	0	1	1
RP1	1	0	1	1
OR5H1	1	0	1	1
HEG1	1	0	1	1
CYP21A2	1	0	1	1
NBR1	1	0	1	1
CDC42EP5	1	0	1	1
PCDHA13	3	2	1	1
PXMP4	1	0	1	1
VPS16	2	0	2	1
ROCK1	1	0	1	1
CUL4A	2	1	1	1
AGAP3	1	0	1	1
MYEOV2	1	0	1	1
OR6J1	1	0	1	1
OTP	2	1	1	1
CKAP5	1	0	1	1
OR6C75	1	0	1	1
SLC6A2	1	0	1	1
SLC6A1	1	0	1	1
SLCO1A2	2	1	1	1
GNPTAB	1	0	1	1
C1orf129	2	1	1	1
IGLV1-36	1	0	1	1
GPR34	1	0	1	1
ASB15	1	0	1	1
CREBZF	1	0	1	1
TRBV5-6	2	0	2	1
TRBV5-1	1	0	1	1
SERPINC1	1	0	1	1
CLN5	1	0	1	1
C9orf84	1	0	1	1
ZIC2	1	0	1	1
MAPRE1	1	0	1	1
ANKRD44	1	0	1	1
BRCA2	1	0	1	1
LRRC9	1	0	1	1
API5	1	0	1	1
OR4N2	1	0	1	1
AHRR	1	0	1	1
USP34	1	0	1	1
MAP1LC3C	1	0	1	1
ADCY6	1	0	1	1
TOR1AIP1	1	0	1	1
MORN1	1	0	1	1
ADCY8	1	0	1	1
ADCY9	1	0	1	1
RSRC1	1	0	1	1
PNPO	1	0	1	1
RNF216	1	0	1	1
ZACN	1	0	1	1
DOCK8	1	0	1	1
SCEL	2	0	2	1
ADORA3	1	0	1	1
PCDHGB4	1	0	1	1
ZNF75D	1	0	1	1
KIF26A	1	0	1	1
KIF26B	2	1	1	1
GUCY2C	1	0	1	1
XRCC4	1	0	1	1
SLC9A4	1	0	1	1
UBAP2L	1	0	1	1
TFPI	1	0	1	1
MEIS1	1	0	1	1
CYTH3	1	0	1	1
PLCB1	1	0	1	1
TFR2	1	0	1	1
PARP8	1	0	1	1
SPANXN3	1	0	1	1
IL28RA	1	0	1	1
BAHCC1	1	0	1	1
PCDHGA8	1	0	1	1
DDN	1	0	1	1
LAMC3	2	1	1	1
PCDHGA4	1	0	1	1
GPHN	1	0	1	1
LMNB1	1	0	1	1
ESR2	1	0	1	1
MRPS28	1	0	1	1
CD274	1	0	1	1
OR52J3	1	0	1	1
PPP2R5D	1	0	1	1
TIE1	1	0	1	1
PPP2R5A	1	0	1	1
MYOM2	1	0	1	1
NDST4	1	0	1	1
MOB3C	1	0	1	1
TCHH	1	0	1	1
ADCY10	1	0	1	1
TBX5	1	0	1	1
KCNA4	2	1	1	1
KLRF2	1	0	1	1
ZNF536	3	2	1	1
HACE1	1	0	1	1
CEACAM21	1	0	1	1
GOLGA2	1	0	1	1
C21orf59	2	1	1	1
FHL2	1	0	1	1
FHL5	1	0	1	1
ING3	1	0	1	1
KDR	1	0	1	1
UGGT1	1	0	1	1
CCDC39	2	1	1	1
ZNF785	1	0	1	1
PLB1	1	0	1	1
ACACB	1	0	1	1
KIAA1755	3	2	1	1
TNK1	1	0	1	1
ZNF789	1	0	1	1
ZMAT1	2	1	1	1
KRTAP21-3	1	0	1	1
LCE2D	1	0	1	1
CAPN14	1	0	1	1
CAPN12	1	0	1	1
PRRT3	1	0	1	1
ZNF407	1	0	1	1
OR8J1	2	1	1	1
CCDC85A	1	0	1	1
ZMAT4	1	0	1	1
CSAG1	1	0	1	1
DIP2C	2	1	1	1
MPRIP	1	0	1	1
DCLRE1A	1	0	1	1
SMOX	1	0	1	1
SLC22A5	1	0	1	1
MLLT6	2	0	2	1
NPAS3	1	0	1	1
KCNS2	1	0	1	1
SYNJ2	1	0	1	1
OR2T10	1	0	1	1
ZCCHC6	1	0	1	1
ZCCHC5	1	0	1	1
ANPEP	1	0	1	1
RENBP	1	0	1	1
GTPBP5	1	0	1	1
OR2M4	1	0	1	1
GTPBP3	1	0	1	1
[truncated: 1,286 more rows]
