# Supplementary material for: Genomic catastrophes frequently arise in esophageal adenocarcinoma and drive tumorigenesis
Source: Nat Commun. Author manuscript; Available in PMC 2015 Oct 7. (PMC4596003; doi:10.1038/ncomms6224)
Supplement: Supplementary data 6 [file NIHMS64791-supplement-Supplementary_data_6.xlsx]

## Sheet: Data 6
Supplementary Data 6. Regions of significant copy number change detected using GISTIC.
Unique Name	Location	Wide Peak Limits	Peak Limits	Region Limits	q values	Residual q values after removing segments shared with higher peaks	Genes
Gain
Amplification Peak 2	1q21.3	chr1:150679359-150702735(probes 100303:100309)	chr1:150683979-150702662(probes 100304:100308)	chr1:150669953-150727393(probes 100298:100316)	2.6088e-06	0.0002714	HORMAD1, CTSS(partial)
Amplification Peak 3	1q43	chr1:240658243-240659022(probes 175391:175396)	chr1:240658374-240658854(probes 175392:175395)	chr1:240657362-240659995(probes 175389:175399)	0.0018547	0.063937	GREM2 (partial)
Amplification Peak 4	2p25.2	chr2:5829115-5845965(probes 190250:190270)	chr2:5829376-5845225(probes 190251:190269)	chr2:5828475-5847892(probes 190248:190275)	0.00050148	0.00050148	SOX11
Amplification Peak 8	5p15.33	chr5:2738456-2759621(probes 697500:697523)	chr5:2739231-2759600(probes 697501:697522)	chr5:2738456-2765164(probes 697500:697534)	0.0035864	0.0035864	IRX2,C5orf38
Amplification Peak 12	6p21.1	chr6:41279162-41286506(probes 893788:893794)	chr6:41281399-41286252(probes 893789:893793)	chr6:41281399-41290718(probes 893789:893804)	0.0047678	0.025075	no gene
Amplification Peak 18	8p23.3	chr8:916233-925914(probes 1124573:1124581)	chr8:916328-921557(probes 1124574:1124580)	chr8:913043-932047(probes 1124570:1124588)	1.4205e-05	0.00019124	ERICH1 antisense RNA 1(partial)
Amplification Peak 19	8p23.1	chr8:12455117-12530975(probes 1142049:1142057)	chr8:12473873-12516499(probes 1142050:1142056)	chr8:10348097-12535813(probes 1139895:1142059)	1.4205e-05	0.013685	LOC729732,PRSS55,RP1L1,C8orf74,SOX7,PINX1,MIR1322,XKR6,MIR598,MTMR9,SLC35G5,TDH,C8orf12,FAM167A,BLK,LINC00208,GATA4,C8orf49,NEIL2,FDFT1,CTSB,DEFB136,DEFB135,DEFB134,DEFB130,LOC100133267,ZNF705D,FAM66D,LOC392196,USP17L7,USP17L2,FAM90A2P,FAM86B1,LOC100133267,DEFB130,FAM66A,LOC649352,DEFB109P1,FAM90A25P,FAM86B2,LOC100506990
Amplification Peak 26	11q24.3	chr11:129865551-129906553(probes 1581429:1581460)	chr11:129866393-129906365(probes 1581430:1581459)	chr11:129835717-129973880(probes 1581403:1581507)	0.0028942	0.0028942	partials PRDM10, APLP2, LINC00167
Amplification Peak 27	12p12.1	chr12:24479495-24488513(probes 1610896:1610908)	chr12:24479625-24488202(probes 1610897:1610907)	chr12:23993531-27692589(probes 1610288:1614136)	1.1693e-08	0.002276	patial SOX5,MIR920,LINC00477,BCAT1,C12orf77,LRMP,CASC1,LYRM5,KRAS,IFLTD1,MIR4302,RASSF8-AS1,RASSF8,BHLHE41,SSPN,ITPR2,ASUN,FGFR1OP2,TM7SF3,MED21,C12orf71,STK38L,ARNTL2,SMCO2,PPFIBP1
Amplification Peak 30	12q15	chr12:69619393-69678310(probes 1644802:1644844)	chr12:69619815-69678002(probes 1644803:1644843)	chr12:68672892-71206132(probes 1643872:1646255)	5.6003e-06	2.1423e-05	CPSF6, MIR1279, MDM1,RAP1B,SNORA70G,LOC100507250,NUP107,SLC35E3,LOC100130075,MDM2,CPM,CPSF6,MIR1279,LYZ,YEATS4,FRS2,MIR3913-1,MIR3913-2,CCT2,LRRC10,BEST3,RAB3IP,CNOT2,KCNMB4,PTPRR
Amplification Peak 31	13q34	chr13:112704485-112726335(probes 1781371:1781390)	chr13:112704574-112725882(probes 1781372:1781389)	chr13:112703180-112739050(probes 1781370:1781400)	3.2637e-06	3.2637e-06	SOX1
Amplification Peak 36	17q12	chr17:37854508-37891228(probes 2037954:2037976)	chr17:37855332-37891115(probes 2037955:2037975)	chr17:37580085-38386474(probes 2037802:2038285)	2.6084e-05	2.6084e-05	ERBB2,MIR4728,MIEN1,MED1,CDK12,NEUROD2,PPP1R1B,STARD3,TCAP,PNMT,PGAP3,GRB7,IKZF3,ZPBP2,GSDMB,ORMDL3,LRRC3C,GSDMA,PSMD3,CSF3,MED24,MIR6884,SNORD124,THRA,NR1D1,MSL1,CASC3,MIR6866,RAPGEFL1,MIR6867,partial WIPF2
Amplification Peak 38	19q12	chr19:30365504-30368921(probes 2165425:2165431)	chr19:30365706-30367878(probes 2165426:2165430)	chr19:29685719-30769695(probes 2164626:2165802)	4.3227e-06	4.3227e-06	UQCRFS1,LOC284395,VSTM2B,POP4,PLEKHF1,C19orf12,CCNE1,URI1
Amplification Peak 1	1p36.33	chr1:1120822-1396337(probes 276:424)	chr1:1120958-1388267(probes 277:423)	chr1:840667-1586114(probes 67:510)	0.044922	0.044922	TTLL10, TNFRSF18, TNFRSF4, SDF4, B3GALT6, FAM132A, UBE2J2, SCNN1D, ACAP3, MIR6726, PUSL1, CPSF3L, MIR6727, GLTPD1, TAS1R3, DVL1, MIR6808, MXRA8, AURKAIP1, CCNL2, LOC148413, MRPL20, ANKRD65, TMEM88B, VWA1, ATAD3C,SAMD11,NOC2L,KLHL17,PLEKHN1,C1orf170,HES4,ISG15,AGRN,RNF223,C1orf159,RP11-465B22.5,MIR200B,MIR200A,MIR429,ATAD3B,ATAD3A,TMEM240,SSU72,C1orf233,MIB2,MMP23B,partial CDK11B
Amplification Peak 5	2q31.1	chr2:176960196-176988467(probes 324713:324744)	chr2:176962649-176988411(probes 324714:324743)	chr2:176922796-177032094(probes 324671:324789)	0.021636	0.021636	HOXD13, HOXD12,HOXD11, HOXD10, HOXD9,EVX2,HOXD8,HOXD-AS2,MIR10B,HOXD4, pratial HOXD3
Amplification Peak 6	3q27.1	chr3:183978937-183994446(probes 527326:527333)	chr3:183980417-183993360(probes 527327:527332)	chr3:183980417-183996067(probes 527327:527335)	0.041364	0.041364	ECE2 , CAMK2N2 (Partials)
Amplification Peak 14	7p22.3	chr7:1-159138663(probes 994515:1123523)	chr7:549540-569413(probes 994842:994851)	chr7:549540-572866(probes 994842:994854)	0.033135	1	Partial PDGFA, FLJ44511
Amplification Peak 15	7p22.1	chr7:6695995-6721502(probes 1001802:1001821)	chr7:6695999-6719602(probes 1001803:1001820)	chr7:6643665-6721683(probes 1001746:1001823)	0.044922	0.049744	ZNF853, C7orf26, ZNF316
Amplification Peak 20	8q24.11	chr8:1-146364022(probes 1123524:1249021)	chr8:119085416-119091167(probes 1223429:1223435)	chr8:119085416-119093756(probes 1223429:1223438)	0.022419	1	EXT1 (partial)
Amplification Peak 21	8q24.11	chr8:119084918-119091727(probes 1223428:1223436)	chr8:119085416-119091167(probes 1223429:1223435)	chr8:119085416-119093756(probes 1223429:1223438)	0.022419	0.022419	EXT1 (partial)
Amplification Peak 22	8q24.23	chr8:1-146364022(probes 1123524:1249021)	chr8:138123151-138133138(probes 1241328:1241334)	chr8:138116659-138133780(probes 1241323:1241337)	0.022419	1	no gene
Amplification Peak 23	9p13.1	chr9:39138281-39155884(probes 1289955:1289961)	chr9:39139096-39154912(probes 1289956:1289960)	chr9:39139096-39170264(probes 1289956:1289963)	0.01159	0.01159	CNTNAP3 (partial)
Amplification Peak 24	9q33.3	chr9:126765234-126769230(probes 1338957:1338964)	chr9:126766103-126768756(probes 1338958:1338963)	chr9:126760434-126771320(probes 1338949:1338966)	0.012482	0.012482	No genes
Amplification Peak 29	12q13.13	chr12:54469027-54505655(probes 1632822:1632828)	chr12:54469589-54501206(probes 1632823:1632827)	chr12:54469589-54521909(probes 1632823:1632830)	0.012482	0.041364	FLJ12825 (partial), LOC100240735, LOC100240734
Amplification Peak 32	14q21.1	chr14:38018315-38074676(probes 1799639:1799677)	chr14:38018509-38074238(probes 1799640:1799676)	chr14:37985287-38075993(probes 1799618:1799680)	0.029854	0.029854	FOXA1, patial MIPOL1
Amplification Peak 40	20q13.2	chr20:52239053-52250875(probes 2235821:2235827)	chr20:52240672-52250780(probes 2235822:2235826)	chr20:52240672-52253578(probes 2235822:2235829)	0.010411	0.014935	no genes
Amplification Peak 42	22q13.31	chr22:46655949-46664411(probes 2307389:2307400)	chr22:46656247-46663093(probes 2307390:2307399)	chr22:46655366-46665005(probes 2307388:2307403)	0.026645	0.026645	partials PKDREJ, TTC38
Lost
Deletion Peak 1	1p32.3	chr1:53517000-53552984(probes 43895:43927)	chr1:53525163-53551879(probes 43899:43926)	chr1:53537267-53539231(probes 43913:43914)	1.0836e-07	1.0836e-07	PODN
Deletion Peak 2	1q44	chr1:248689795-248789821(probes 183751:183764)	chr1:248754866-248759142(probes 183756:183757)	chr1:248740315-248813828(probes 183752:183774)	0.0013743	0.0013743	OR2T10, OR2T11,OR2T35,OR2T27
Deletion Peak 3	3p14.2	chr3:59034499-61547273(probes 431894:435100)	chr3:59734373-61238229(probes 432634:434799)	chr3:60233939-60608171(probes 433542:434120)	1.2125e-08	1.2125e-08	FHIT
Deletion Peak 7	4q13.2	chr4:69353864-69512636(probes 598012:598049)	chr4:69395904-69435216(probes 598029:598038)	chr4:69374370-69500663(probes 598017:598046)	3.5931e-05	0.005657	UGT2B17
Deletion Peak 8	4q22.1	chr4:91154965-93225893(probes 614704:616108)	chr4:91046720-92526227(probes 614661:615738)	chr4:91816231-91819987(probes 615200:615201)	2.4579e-06	7.5153e-06	CCSER1
Deletion Peak 10	5q35.3	chr5:180326503-180416060(probes 839506:839525)	chr5:180327153-180412151(probes 839507:839524)	chr5:180340690-180342599(probes 839516:839517)	3.7934e-07	3.7934e-07	BTNL8
Deletion Peak 12	6p22.1	chr6:1-171115067(probes 839860:994514)	chr6:29888318-29896712(probes 874623:874627)	chr6:29860428-29906312(probes 874577:874631)	0.0042613	0.87844	HCG4B
Deletion Peak 13	6p22.1	chr6:29857566-29910529(probes 874574:874640)	chr6:29888318-29896712(probes 874623:874627)	chr6:29860428-29906312(probes 874577:874631)	0.0042613	0.2068	HCG4B
Deletion Peak 17	8p22	chr8:17501193-17581154(probes 1149287:1149454)	chr8:17501193-17581154(probes 1149287:1149454)	chr8:17539330-17540433(probes 1149371:1149372)	0.0011384	0.0013743	MTUS1
Deletion Peak 18	8p11.22	chr8:39258999-39421399(probes 1169998:1170064)	chr8:39287733-39385261(probes 1170006:1170037)	chr8:39225529-39389242(probes 1169991:1170042)	0.005657	0.0073737	ADAM3A, partial ADAM5
Deletion Peak 20	9p21.3	chr9:21998036-22011476(probes 1275219:1275225)	chr9:21998036-22011476(probes 1275219:1275225)	chr9:21926170-23472255(probes 1275176:1276649)	5.1173e-05	0.00018344	C9orf53,CDKN2A,CDKN2B-AS1,CDKN2B,DMRTA1,FLJ35282
Deletion Peak 25	15q11.2	chr15:25415391-25432841(probes 1862066:1862078)	chr15:25415566-25432841(probes 1862067:1862078)	chr15:25416058-25424276(probes 1862068:1862069)	0.0011384	0.0011384	SNORD115-1,SNORD115-2,SNORD115-3,SNORD115-4,SNORD115-5,SNORD115-9,SNORD115-12,SNORD115-10,SNORD115-6,SNORD115-7,SNORD115-8
Deletion Peak 26	16q23.1	chr16:78132247-79628171(probes 1988457:1991624)	chr16:78132247-79246677(probes 1988457:1990959)	chr16:78541451-78783452(probes 1989224:1989727)	7.4004e-09	7.4004e-09	partial WWOX
Deletion Peak 27	17p13.1	chr17:8867397-9154326(probes 2018382:2018751)	chr17:8922898-9148059(probes 2018442:2018743)	chr17:9052434-9056853(probes 2018593:2018594)	0.0011384	0.0011384	NTN1
Deletion Peak 30	19p13.3	chr19:2047689-2098014(probes 2145426:2145467)	chr19:2069945-2098014(probes 2145441:2145467)	chr19:2076458-2107384(probes 2145452:2145474)	0.0011384	0.0011384	partial MOB3A,IZUMO4,partial AP3D1
Deletion Peak 31	19q13.12	chr19:35842491-35896593(probes 2170206:2170271)	chr19:35849062-35853448(probes 2170224:2170225)	chr19:35849185-35853806(probes 2170225:2170226)	5.4806e-05	5.1173e-05	partial FFAR1,FFAR3
Deletion Peak 34	22q13.1	chr22:39365777-39410499(probes 2299817:2299846)	chr22:39366963-39392195(probes 2299818:2299826)	chr22:39359886-39392295(probes 2299812:2299828)	7.5068e-07	7.5068e-07	partial APOBEC3A_B,APOBEC3B,APOBEC3B-AS1
Deletion Peak 5	3q29	chr3:195887690-195943677(probes 539872:539951)	chr3:195922428-195939675(probes 539919:539944)	chr3:195929253-195930259(probes 539932:539933)	0.016692	0.016692	ZDHHC19
Deletion Peak 9	5q11.2	chr5:55139268-55213909(probes 738725:738775)	chr5:55139268-55213909(probes 738725:738775)	chr5:55196077-55198708(probes 738751:738752)	0.027138	0.027138	IL31RA
Deletion Peak 15	6q27	chr6:169067964-169857450(probes 992535:993510)	chr6:169615657-169655570(probes 993205:993306)	chr6:169631908-169632462(probes 993256:993257)	0.011894	0.011894	THBS2
Deletion Peak 19	9p24.1	chr9:5233857-5335469(probes 1256357:1256432)	chr9:5292701-5304950(probes 1256407:1256412)	chr9:5302096-5304709(probes 1256410:1256411)	0.011166	0.016692	RLN2
Deletion Peak 22	12p11.21	chr12:32145657-32655084(probes 1618262:1618807)	chr12:32257961-32531219(probes 1618425:1618715)	chr12:32394105-32396535(probes 1618571:1618572)	0.046797	0.050671	BICD1
Deletion Peak 32	19q13.41	chr19:51504809-51516014(probes 2182658:2182675)	chr19:51505372-51514621(probes 2182659:2182671)	chr19:51508276-51515667(probes 2182665:2182674)	0.010856	0.011166	KLK9
Deletion Peak 33	21q22.12	chr21:36159253-36266264(probes 2266654:2266742)	chr21:36159253-36266264(probes 2266654:2266742)	chr21:36213880-36220678(probes 2266699:2266700)	0.010249	0.010249	RUNX1
Genes in amplified regions			Genes in loss
ACAP3			OR2T10	Gained		LOST
AGRN			OR2T11	ACAP3		OR2T10
ANKRD65			OR2T35	AGRN		OR2T11
C12orf71			CDKN2B	ANKRD65		OR2T35
C12orf77			DMRTA1	APLP2		OR2T27
C19orf12			FLJ35282	ARNTL2		PODN
C1orf159			SNORD115-1	ASUN		FHIT
C1orf170			SNORD115-2	ATAD3A		UGT2B17
C1orf233			SNORD115-3	ATAD3B		CCSER1
C5orf38			SNORD115-4	ATAD3C		BTNL8
C7orf26			SNORD115-5	AURKAIP1		HCG4B
C8orf12			SNORD115-9	B3GALT6		HCG4B
C8orf49			SNORD115-12	BCAT1		MTUS1
C8orf74			SNORD115-10	BEST3		ADAM3A
CASC1			SNORD115-6	BHLHE41		ADAM5
CASC3			SNORD115-7	BLK		C9orf53
CCNE1			SNORD115-8	C12orf71		CDKN2A
CCNL2			NTN1	C12orf77		CDKN2B-AS1
CCT2			IZUMO4	C19orf12		CDKN2B
CDK12			FFAR3	C1orf159		DMRTA1
CNOT2	CNOT2 depletion disrupts and inhibits the CCR4-NOT deadenylase complex and induces apoptotic cell death.		APOBEC3B	C1orf170		FLJ35282
CPM			APOBEC3B-AS1	C1orf233		WWOX
CPSF3L	Ito K, Inoue T, Yokoyama K, Morita M, Suzuki T, Yamamoto T.		ZDHHC19	C5orf38		NTN1
CPSF6			IL31RA	C7orf26		MOB3A
CSF3	Genes Cells. 2011 Apr;16(4):368-79. doi: 10.1111/j.1365-2443.2011.01492.x. Epub 2011 Feb 8.		THBS2	C8orf12		IZUMO4
CTSB			RLN2	C8orf49		AP3D1
DEFB109P1			BICD1	C8orf74		FFAR1
DEFB130			KLK9	CASC1		FFAR3
DEFB134			RUNX1	CASC3		APOBEC3A_B
DEFB135				CCNE1		APOBEC3B
DEFB136				CCNL2		APOBEC3B-AS1
DVL1				CCT2		ZDHHC19
ECE2				CDK12		IL31RA
ERBB2				CNOT2		THBS2
EVX2				CPM		RLN2
FAM132A				CPSF3L		BICD1
FAM167A				CPSF6		KLK9
FAM66A				CSF3		RUNX1
FAM66D				CTSB
FAM86B1				DEFB109P1		Non-coding
FAM86B2				DEFB130		SNORD115-1
FAM90A25P				DEFB134		SNORD115-2
FAM90A2P				DEFB135		SNORD115-3
FDFT1				DEFB136		SNORD115-4
FGFR1OP2	The driver of malignancy in KG-1a leukemic cells, FGFR1OP2-FGFR1, encodes an HSP90 addicted oncoprotein.			DVL1		SNORD115-5
FLJ44511				ECE2		SNORD115-9
FOXA1	Jin Y, Zhen Y, Haugsten EM, Wiedlocha A.			ERBB2		SNORD115-12
FRS2				EVX2		SNORD115-10
GATA4	Cell Signal. 2011 Nov;23(11):1758-66. doi: 10.1016/j.cellsig.2011.06.010. Epub 2011 Jun 30.			FAM132A		SNORD115-6
GLTPD1				FAM167A		SNORD115-7
GRB7	A systematic approach identifies FOXA1 as a key factor in the loss of epithelial traits during the epithelial-to-mesenchymal transition in lung cancer.			FAM66A		SNORD115-8
GSDMA				FAM66D
GSDMB	Wang H, Meyer CA, Fei T, Wang G, Zhang F, Liu XS.			FAM86B1
HES4				FAM86B2
HORMAD1	BMC Genomics. 2013 Oct 4;14:680. doi: 10.1186/1471-2164-14-680.			FAM90A25P
HOXD10				FAM90A2P
HOXD11				FDFT1
HOXD12				FGFR1OP2
HOXD13				FLJ44511
HOXD4				FOXA1
HOXD8				FRS2
HOXD9				GATA4
HOXD-AS2				GLTPD1
IFLTD1				GRB7
IKZF3				GSDMA
IRX2		IRX2 involved in the regulation of developmental processes via the WNT pathway, amplified in soft tissue sarcomas		GSDMB
ISG15				HES4
ITPR2				HORMAD1
KCNMB4				HOXD10
KLHL17				HOXD11
KRAS				HOXD12
LINC00167				HOXD13
LINC00208				HOXD4
LINC00477				HOXD8
LOC100130075				HOXD9
LOC100133267				HOXD-AS2
LOC100240734				IFLTD1
LOC100240735				IKZF3
LOC100506990				IRX2
LOC100507250				ISG15
LOC148413				ITPR2
LOC284395				KCNMB4
LOC392196				KLHL17
LOC649352				KRAS
LRRC3C				LOC100130075
LYRM5				LOC100133267
LYZ				LOC100240734
MDM1				LOC100240735
MDM2				LOC100506990
MED21				LOC100507250
MED24				LOC148413
MIB2				LOC284395
MIEN1		Solution structure of the oncogenic MIEN1 protein reveals a thioredoxin-like fold with a redox-active motif.		LOC392196
MIR10B				LOC649352
MIR1279		Hsu CH, Shen TL, Chang CF, Chang YY, Huang LY.		LOC729732
MIR1322				LRMP
MIR200A		PLoS One. 2012;7(12):e52292. doi: 10.1371/journal.pone.0052292. Epub 2012 Dec 20.		LRRC10
MIR200B				LRRC3C
MIR3913-1				LYRM5
MIR3913-2				LYZ
MIR429				MDM1
MIR4302				MDM2
MIR4728				MED21
MIR598				MED24
MIR6726				MIB2
MIR6727				MIEN1MED1
MIR6808				MMP23B
MIR6866				MRPL20
MIR6867				MSL1
MIR6884				MTMR9
MIR920				MXRA8
MMP23B				NEIL2
MRPL20				NEUROD2
MSL1				NOC2L
MTMR9				NR1D1
MXRA8				NUP107
NEIL2				ORMDL3
NEUROD2				PGAP3
NOC2L				PINX1
NR1D1				PLEKHF1
NUP107				PLEKHN1
ORMDL3				PNMT
PGAP3				POP4
PINX1				PPFIBP1
PLEKHF1				PPP1R1B
PLEKHN1				PRSS55
PNMT				PSMD3
POP4				PTPRR
PPFIBP1				PUSL1
PPP1R1B				RAB3IP
PRSS55				RAP1B
PSMD3				RAPGEFL1
PTPRR				RASSF8
PUSL1				RASSF8-AS1
RAB3IP				RNF223
RAP1B	cell proliferation and invasion			RP11-465B22.5
RAPGEFL1				RP1L1
RASSF8				SAMD11
RASSF8-AS1				SCNN1D
RNF223				SDF4
RP11-465B22.5				SLC35E3
RP1L1				SLC35G5
SAMD11				SMCO2
SCNN1D				SOX1
SDF4				SOX11
SLC35E3				SOX7
SLC35G5				SSPN
SMCO2				SSU72
SNORA70G				STARD3
SNORD124				STK38L
SOX1				TAS1R3
SOX11				TCAP
SOX7				TDH
SSPN				THRA
SSU72				TM7SF3
STARD3				TMEM240
STK38L				TMEM88B
TAS1R3				TNFRSF18
TCAP				TNFRSF4
TDH				TTC38
THRA				TTLL10
TM7SF3				UBE2J2
TNFRSF18				UQCRFS1
TNFRSF4				URI1
TTC38				USP17L2
TTLL10				USP17L7
UBE2J2				VSTM2B
UQCRFS1				VWA1
URI1	URI is an oncogene amplified in ovarian cancer cells and is required for their survival.			XKR6
USP17L2				YEATS4
USP17L7	Theurillat JP, Metzler SC, Henzi N, Djouder N, Helbling M, Zimmermann AK, Jacob F, Soltermann A, Caduff R, Heinzelmann-Schwarz V, Moch H, Krek W.			ZNF316
VSTM2B				ZNF705D
VWA1	Cancer Cell. 2011 Mar 8;19(3):317-32. doi: 10.1016/j.ccr.2011.01.019.			ZNF853
XKR6				ZPBP2
YEATS4				Non coding RNA
ZNF316				LINC00167
ZNF705D				LINC00208
ZNF853				LINC00477
ZPBP2				SNORA70G
				SNORD124
				MIR10B
				MIR1279
				MIR1279
				MIR1322
				MIR200A
				MIR200B
				MIR3913-1
				MIR3913-2
				MIR429
				MIR4302
				MIR4728
				MIR598
				MIR6726
				MIR6727
				MIR6808
				MIR6866
				MIR6867
				MIR6884
				MIR920
