# Supplementary material for: Genomic catastrophes frequently arise in esophageal adenocarcinoma and drive tumorigenesis
Source: Nat Commun. Author manuscript; Available in PMC 2015 Oct 7. (PMC4596003; doi:10.1038/ncomms6224)
Supplement: Supplementary data 7 [file NIHMS64791-supplement-Supplementary_data_7.xlsx]

## Sheet: Data 7
Supplementary Data 7. Single nucleotide mutations in coding regions and whole-genome.
	SNV in the genome							SNV in the coding regions
patient	C>A	C>G	C>T	T>A	T>C	T>G	Total	C>A	C>G	C>T	T>A	T>C	T>G	Total
OESO_0303	2961	2601	3807	3247	5966	3941	22523	25	37	58	20	39	26	205
OESO_0384	900	537	1692	716	1012	702	5559	6	3	41	3	5	6	64
OESO_0823	3493	2003	4539	6831	18353	36364	71583	23	10	80	22	49	90	274
OESO_0833	2912	1223	5699	2404	4165	6132	22535	19	7	108	8	18	21	181
OESO_1020	2463	2519	6665	4290	9124	17244	42305	16	29	100	11	43	56	255
OESO_1074	1833	869	3007	2703	5026	6878	20316	19	9	48	11	16	32	135
OESO_1154	5323	10059	16536	7078	17455	46064	102515	34	92	205	23	47	120	521
OESO_1417	1805	1833	3811	3214	8358	17332	36353	19	22	58	17	35	56	207
OESO_1430	2769	1156	4818	2287	5175	7457	23662	24	9	94	9	26	26	188
OESO_1433	3847	1862	5614	3463	6399	9872	31057	21	18	105	12	18	27	201
OESO_1445	2867	896	4077	2425	5023	7397	22685	23	11	107	7	28	27	203
OESO_1463	3779	2162	5833	3727	8198	14310	38009	31	27	99	14	42	32	245
OESO_1527	2411	1055	3346	1691	2230	1631	12364	10	7	44	5	13	5	84
OESO_1636	6487	3169	7379	3813	4784	4567	30199	52	46	146	23	28	13	308
OESO_1712	4105	1446	7456	2650	4529	5407	25593	27	8	140	6	18	14	213
OESO_2291	1806	1247	3261	1315	2135	1926	11690	20	16	50	4	17	4	111
OESO_2646	3130	772	4861	1912	3183	3754	17612	23	6	83	9	13	12	146
OESO_2681	1017	203	1967	402	530	185	4304	8	2	38	2	5	4	59
OESO_2804	1415	723	2070	1143	1894	1754	8999	9	7	40	5	14	7	82
OESO_3213	4419	1813	6397	3609	7798	13751	37787	40	17	113	20	27	38	255
OESO_3616	2587	2070	4600	2849	4958	5984	23048	22	25	78	12	15	26	178
OESO_3845	2039	974	3202	1560	3235	3660	14670	15	12	57	3	9	13	109
Median	2818	1346.5	4569.5	2676.5	4990.5	6058	22866.5	21.5	11.5	81.5	10	18	26	194.5
	C>A	C>G	C>T	T>A	T>C	T>G		C>A	C>G	C>T	T>A	T>C	T>G
average	64368	41192	110637	63329	129530	216312		486	420	1892	246	525	655
