# Supplementary material for: Genomic catastrophes frequently arise in esophageal adenocarcinoma and drive tumorigenesis
Source: Nat Commun. Author manuscript; Available in PMC 2015 Oct 7. (PMC4596003; doi:10.1038/ncomms6224)
Supplement: Supplementary data 8 [file NIHMS64791-supplement-Supplementary_data_8.xlsx]

## Sheet: Data 8
Supplementary Data 8. Kataegis regions detected in the esophageal tumors
Sample	Chromosome	Start of kataegis	End of kataegis	Number of mutations in region
QCMG-66-OESO_0303-OESO-ABNW-20120614-02-TD	chr18	26553395	26553815	6
QCMG-66-OESO_0384-OESO-ABNW-20120614-04-TD	chr5	50115156	50116341	6
QCMG-66-OESO_0384-OESO-ABNW-20120614-04-TD	chr12	81318068	81318808	6
QCMG-66-OESO_0384-OESO-ABNW-20120614-04-TD	chr12	81318903	81320135	14
QCMG-66-OESO_0823-OESO-ABNW-20120614-10-TD	chr2	193845573	193848419	6
QCMG-66-OESO_0823-OESO-ABNW-20120614-10-TD	chr4	28301123	28315475	6
QCMG-66-OESO_0823-OESO-ABNW-20120614-10-TD	chr5	18266323	18275575	7
QCMG-66-OESO_0823-OESO-ABNW-20120614-10-TD	chr5	24409486	24426034	6
QCMG-66-OESO_0823-OESO-ABNW-20120614-10-TD	chr5	45797235	45805408	7
QCMG-66-OESO_0823-OESO-ABNW-20120614-10-TD	chr7	42606158	42608345	6
QCMG-66-OESO_0823-OESO-ABNW-20120614-10-TD	chr7	115158474	115168698	7
QCMG-66-OESO_0823-OESO-ABNW-20120614-10-TD	chr8	108241936	108244374	7
QCMG-66-OESO_0823-OESO-ABNW-20120614-10-TD	chr8	138316213	138327346	6
QCMG-66-OESO_0823-OESO-ABNW-20120614-10-TD	chr9	76217281	76226892	11
QCMG-66-OESO_0823-OESO-ABNW-20120614-10-TD	chr11	41827625	41839059	12
QCMG-66-OESO_0823-OESO-ABNW-20120614-10-TD	chr13	93854820	93868000	9
QCMG-66-OESO_0823-OESO-ABNW-20120614-10-TD	chr14	47093682	47101694	6
QCMG-66-OESO_0823-OESO-ABNW-20120614-10-TD	chr19	28980280	28981680	6
QCMG-66-OESO_1020-OESO-ABNW-20120614-20-TD	chr3	96313632	96323258	8
QCMG-66-OESO_1020-OESO-ABNW-20120614-20-TD	chr3	163366797	163370329	9
QCMG-66-OESO_1020-OESO-ABNW-20120614-20-TD	chr5	21642684	21644515	6
QCMG-66-OESO_1020-OESO-ABNW-20120614-20-TD	chr6	9339613	9353648	19
QCMG-66-OESO_1020-OESO-ABNW-20120614-20-TD	chr6	9354105	9362129	11
QCMG-66-OESO_1020-OESO-ABNW-20120614-20-TD	chr6	9363016	9373046	15
QCMG-66-OESO_1020-OESO-ABNW-20120614-20-TD	chr7	67094458	67095636	10
QCMG-66-OESO_1020-OESO-ABNW-20120614-20-TD	chr8	108680282	108685525	11
QCMG-66-OESO_1020-OESO-ABNW-20120614-20-TD	chr19	32330989	32332034	7
QCMG-66-OESO_1020-OESO-ABNW-20120614-20-TD	chrX	126909732	126914592	8
QCMG-66-OESO_1074-OESO-ABNW-20120614-22-TD	chr5	40615952	40617022	10
QCMG-66-OESO_1074-OESO-ABNW-20120614-22-TD	chr8	36136772	36143097	22
QCMG-66-OESO_1074-OESO-ABNW-20120614-22-TD	chr8	36143365	36146553	13
QCMG-66-OESO_1074-OESO-ABNW-20120614-22-TD	chr11	111700900	111701349	7
QCMG-66-OESO_1074-OESO-ABNW-20120614-22-TD	chrX	135109058	135109638	10
QCMG-66-OESO_1154-OESO-ABNW-20120614-24-TD	chr1	188851843	188862423	8
QCMG-66-OESO_1154-OESO-ABNW-20120614-24-TD	chr2	22205918	22218431	6
QCMG-66-OESO_1154-OESO-ABNW-20120614-24-TD	chr2	205862088	205870322	8
QCMG-66-OESO_1154-OESO-ABNW-20120614-24-TD	chr4	24544614	24546031	8
QCMG-66-OESO_1154-OESO-ABNW-20120614-24-TD	chr5	20400871	20404707	6
QCMG-66-OESO_1154-OESO-ABNW-20120614-24-TD	chr5	168796953	168798835	17
QCMG-66-OESO_1154-OESO-ABNW-20120614-24-TD	chr6	75175734	75179434	8
QCMG-66-OESO_1154-OESO-ABNW-20120614-24-TD	chr7	9195782	9220249	10
QCMG-66-OESO_1154-OESO-ABNW-20120614-24-TD	chr8	83594565	83597692	6
QCMG-66-OESO_1154-OESO-ABNW-20120614-24-TD	chr13	59506809	59513666	6
QCMG-66-OESO_1154-OESO-ABNW-20120614-24-TD	chr13	63115129	63121512	11
QCMG-66-OESO_1154-OESO-ABNW-20120614-24-TD	chr13	66611684	66620549	6
QCMG-66-OESO_1154-OESO-ABNW-20120614-24-TD	chr13	89893925	89903188	6
QCMG-66-OESO_1154-OESO-ABNW-20120614-24-TD	chr13	101953668	101956824	6
QCMG-66-OESO_1154-OESO-ABNW-20120614-24-TD	chr13	107735492	107738449	6
QCMG-66-OESO_1154-OESO-ABNW-20120614-24-TD	chr13	107900533	107908099	6
QCMG-66-OESO_1154-OESO-ABNW-20120614-24-TD	chrX	5538856	5543157	6
QCMG-66-OESO_1417-OESO-ABNW-20120614-28-TD	chr2	161703156	161705084	8
QCMG-66-OESO_1417-OESO-ABNW-20120614-28-TD	chr2	221033538	221043171	7
QCMG-66-OESO_1417-OESO-ABNW-20120614-28-TD	chr2	221094407	221096632	6
QCMG-66-OESO_1417-OESO-ABNW-20120614-28-TD	chr5	46200552	46211032	8
QCMG-66-OESO_1417-OESO-ABNW-20120614-28-TD	chr10	19252057	19253805	8
QCMG-66-OESO_1430-OESO-ABNW-20120614-30-TD	chr8	1096811	1099872	6
QCMG-66-OESO_1430-OESO-ABNW-20120614-30-TD	chr8	5808921	5809470	6
QCMG-66-OESO_1430-OESO-ABNW-20120614-30-TD	chr8	5813398	5814090	6
QCMG-66-OESO_1430-OESO-ABNW-20120614-30-TD	chr8	11990511	11991473	11
QCMG-66-OESO_1430-OESO-ABNW-20120614-30-TD	chr17	26973071	26973981	9
QCMG-66-OESO_1433-OESO-ABNW-20120614-32-TD	chr5	166946525	166947112	12
QCMG-66-OESO_1433-OESO-ABNW-20120614-32-TD	chr17	85198	93239	7
QCMG-66-OESO_1433-OESO-ABNW-20120614-32-TD	chr17	32599491	32599710	7
QCMG-66-OESO_1433-OESO-ABNW-20120614-32-TD	chr17	32630177	32634085	28
QCMG-66-OESO_1433-OESO-ABNW-20120614-32-TD	chr17	37569066	37572442	8
QCMG-66-OESO_1433-OESO-ABNW-20120614-32-TD	chr17	43076563	43076730	6
QCMG-66-OESO_1433-OESO-ABNW-20120614-32-TD	chr17	43093681	43094175	6
QCMG-66-OESO_1433-OESO-ABNW-20120614-32-TD	chr17	61848122	61848896	6
QCMG-66-OESO_1433-OESO-ABNW-20120614-32-TD	chr17	69194292	69195249	11
QCMG-66-OESO_1433-OESO-ABNW-20120614-32-TD	chr17	77153986	77154265	6
QCMG-66-OESO_1433-OESO-ABNW-20120614-32-TD	chr17	77154453	77158189	7
QCMG-66-OESO_1433-OESO-ABNW-20120614-32-TD	chr17	78051444	78052592	11
QCMG-66-OESO_1433-OESO-ABNW-20120614-32-TD	chr19	24248167	24248621	6
QCMG-66-OESO_1463-OESO-ABNW-20120614-36-TD	chr7	152989771	152994334	7
QCMG-66-OESO_1463-OESO-ABNW-20120614-36-TD	chr8	49797269	49798286	6
QCMG-66-OESO_1463-OESO-ABNW-20120614-36-TD	chr11	17138334	17140526	11
QCMG-66-OESO_1463-OESO-ABNW-20120614-36-TD	chr12	102997054	102997416	6
QCMG-66-OESO_1463-OESO-ABNW-20120614-36-TD	chr12	103000843	103001070	7
QCMG-66-OESO_1463-OESO-ABNW-20120614-36-TD	chr20	41211450	41224212	6
QCMG-66-OESO_1527-OESO-ABNW-20120614-38-TD	chr9	105345359	105345741	8
QCMG-66-OESO_1527-OESO-ABNW-20120614-38-TD	chr10	56672714	56673590	13
QCMG-66-OESO_1527-OESO-ABNW-20120614-38-TD	chr12	31469840	31472165	7
QCMG-66-OESO_1527-OESO-ABNW-20120614-38-TD	chr12	68488039	68488411	8
QCMG-66-OESO_1636-OESO-ABNW-20120614-40-TD	chr3	72205874	72207224	6
QCMG-66-OESO_1636-OESO-ABNW-20120614-40-TD	chr10	28268632	28270803	9
QCMG-66-OESO_1636-OESO-ABNW-20120614-40-TD	chr10	129911367	129911779	7
QCMG-66-OESO_1636-OESO-ABNW-20120614-40-TD	chr19	35243046	35244413	11
QCMG-66-OESO_1636-OESO-ABNW-20120614-40-TD	chr19	48802942	48813045	11
QCMG-66-OESO_1636-OESO-ABNW-20120614-40-TD	chr19	54384849	54385182	6
QCMG-66-OESO_1636-OESO-ABNW-20120614-40-TD	chr19	56614488	56617540	6
QCMG-66-OESO_1636-OESO-ABNW-20120614-40-TD	chrX	39646861	39647363	8
QCMG-66-OESO_1712-OESO-ABNW-20120614-42-TD	chr1	183983521	183984349	6
QCMG-66-OESO_1712-OESO-ABNW-20120614-42-TD	chr19	41098706	41101610	11
QCMG-66-OESO_2291-OESO-ABNW-20120614-46-TD	chr6	62054776	62057547	9
QCMG-66-OESO_2291-OESO-ABNW-20120614-46-TD	chr6	62057567	62058669	11
QCMG-66-OESO_2291-OESO-ABNW-20120614-46-TD	chr19	36850458	36851666	14
QCMG-66-OESO_2291-OESO-ABNW-20120614-46-TD	chr19	41541533	41542696	7
QCMG-66-OESO_2646-OESO-ABNW-20120614-50-TD	chr5	121023493	121025077	7
QCMG-66-OESO_2646-OESO-ABNW-20120614-50-TD	chr5	147166490	147166877	12
QCMG-66-OESO_2646-OESO-ABNW-20120614-50-TD	chr20	637865	638327	6
QCMG-66-OESO_2804-OESO-ABNW-20120614-54-TD	chr8	75322966	75324179	6
QCMG-66-OESO_3213-OESO-ABNW-20120614-58-TD	chr6	9488176	9489458	7
QCMG-66-OESO_3213-OESO-ABNW-20120614-58-TD	chr6	16914884	16917790	9
QCMG-66-OESO_3616-OESO-ABNW-20120614-66-TD	chr8	114964760	114976970	12
QCMG-66-OESO_3616-OESO-ABNW-20120614-66-TD	chr11	56426349	56428201	10
QCMG-66-OESO_3616-OESO-ABNW-20120614-66-TD	chr11	61198650	61199023	7
QCMG-66-OESO_3616-OESO-ABNW-20120614-66-TD	chr13	102518912	102519523	6
QCMG-66-OESO_3616-OESO-ABNW-20120614-66-TD	chr14	47761525	47767112	11
QCMG-66-OESO_3845-OESO-ABNW-20120614-70-TD	chr12	29105282	29106233	8
