# Supplementary material for: Genomic catastrophes frequently arise in esophageal adenocarcinoma and drive tumorigenesis
Source: Nat Commun. Author manuscript; Available in PMC 2015 Oct 7. (PMC4596003; doi:10.1038/ncomms6224)
Supplement: Supplementary data 10 [file NIHMS64791-supplement-Supplementary_data_10.xlsx]

## Sheet: Data 10
Supplementary Data 10. Summary of numbers of DNA double strand breaks per tumor per chromosome.
Patient	chr1	chr2	chr3	chr4	chr5	chr6	chr7	chr8	chr9	chr10	chr11	chr12	chr13	chr14	chr15	chr16	chr17	chr18	chr19	chr20	chr21	chr22	chrX	chrY	chrMT	Total number of events	Number of breaks/genome	subtype	Evidence of Chromothripsis	Evidence of BFB
OESO_0384	11	9	25	8	11	24	10	15	2	6	17	173	195	1	3	3	20	10	3	170	2	0	7	1	0	363	726	Complex Localized	YES
OESO_0823	35	26	24	22	21	33	12	20	8	12	18	46	8	6	4	12	8	10	7	8	2	19	12	0	1	187	374	Complex Localized		YES
OESO_0833	39	25	43	16	62	16	18	39	17	109	12	9	18	15	6	5	55	8	9	13	6	15	25	2	0	291	582	Complex Localized	YES
OESO_1074	25	25	40	16	30	22	19	27	15	17	45	7	54	7	36	8	33	13	18	17	0	4	104	0	0	291	582	Complex Localized	YES	YES
OESO_1154	14	40	26	47	20	16	23	5	22	22	9	2	22	3	11	16	8	17	6	25	2	0	20	0	0	188	376	Complex Localized
OESO_1430	28	13	15	6	10	50	40	138	40	9	38	7	6	11	13	5	9	44	9	17	14	9	11	0	0	271	542	Complex Localized	YES
OESO_1433	14	19	18	9	11	7	40	7	4	16	10	9	3	1	8	4	84	9	14	9	2	2	29	1	0	165	330	Complex Localized
OESO_1527	6	20	17	2	6	14	8	52	158	32	4	61	5	4	2	4	3	3	3	9	1	0	6	0	0	210	420	Complex Localized	YES
OESO_1712	29	14	27	11	34	115	54	26	23	9	10	43	5	7	10	19	6	2	27	14	8	6	10	1	0	255	510	Complex Localized	YES	YES
OESO_2646	24	20	11	12	16	13	11	3	10	24	8	36	16	17	1	43	17	19	12	8	0	13	4	2	0	170	340	Complex Localized		YES
OESO_2681	17	24	18	7	12	17	19	7	12	7	10	43	9	8	7	12	7	4	11	17	8	10	22	0	0	154	308	Complex Localized		YES
OESO_3213	22	7	21	5	71	34	9	180	17	17	49	56	3	8	0	10	0	40	6	13	2	5	8	1	0	292	584	Complex Localized	YES
OESO_3616	50	26	26	31	24	27	17	21	20	9	20	7	15	49	5	10	19	17	2	13	10	6	16	0	0	220	440	Complex Localized
OESO_3845	14	9	11	3	7	25	18	7	1	9	8	66	3	10	2	12	0	33	0	2	5	2	4	1	0	126	252	Complex Localized	YES	YES
OESO_0303	45	24	9	16	9	15	14	38	7	11	13	4	12	12	2	7	8	11	4	8	8	2	7	0	0	143	286	Scattered
OESO_1463	23	25	42	13	18	47	9	45	16	23	32	37	17	8	6	22	23	13	0	14	2	6	15	0	0	228	456	Scattered
OESO_1020	168	103	115	64	98	105	61	81	33	99	58	63	10	40	67	29	59	29	57	83	22	23	37	2	0	753	1506	Highly rearranged
OESO_1417	107	84	63	39	57	46	39	54	33	41	58	26	23	21	13	19	46	16	22	39	16	15	22	1	0	450	900	Highly rearranged
OESO_1445	111	119	122	102	102	114	108	102	62	58	88	61	85	42	19	44	33	39	31	32	16	34	26	0	0	775	1550	Highly rearranged
OESO_1636	69	102	145	117	63	136	86	59	54	103	54	75	84	40	25	29	40	85	61	42	5	24	51	2	1	776	1552	Highly rearranged
OESO_2291	95	59	43	25	59	53	181	34	26	35	47	35	17	25	12	39	20	22	131	28	3	16	17	0	0	511	1022	Highly rearranged
OESO_2804	120	105	96	52	51	79	45	35	23	32	38	78	43	24	20	48	53	10	39	25	7	16	8	1	0	524	1048	Highly rearranged
																									Total events	7343
