# Supplementary material for: Genomic catastrophes frequently arise in esophageal adenocarcinoma and drive tumorigenesis
Source: Nat Commun. Author manuscript; Available in PMC 2015 Oct 7. (PMC4596003; doi:10.1038/ncomms6224)
Supplement: Supplementary data 11 [file NIHMS64791-supplement-Supplementary_data_11.xlsx]

## Sheet: Data 11
Suplementary Data 11. Chromothripsis criteria (Korbel and Campbell 2013)
Patient	Evidence of Chromothripsis	Total number of breaks	Clustering of breakpoints	Oscilating copy number	Retention of Heterozyfosity	Randomness DNA order	Rearrangement affecting specific Haplotype
OESO_0384	YES	726	chr13 (28Mb to 80Mb -181 breaks); chr20(50Mb to 63Mb- 161 breaks)	chr13 (main CN states 2, 3 and >8); Chr20 (main CN state 2and >8)	Later events lost of het in some regions	Too many events?	Not evaluated
OESO_0833	YES	582	chr17 (37Mb to 78Mb -51 breaks)	chr17 (main CN states 2(duplication of normal chr), 6 and 7	Yes	Yes (H,T,H,T)	Not evaluated
OESO_1074	YES	582	chrX (22Mb to 88Mb - 62 breaks)	chr23 (main CN states 1 and 0)	Male (event on chr23)	yes (H,T,H,T)	Not evaluated
OESO_1430	YES	542	chr6 (16Mb to 52Mb - 33 breaks)	chr 6 (main CN states 5,6 and 7)	Yes	Duplications - chromothripsis a later event	Not evaluated
OESO_1527	YES	420	chr9 (whole chromosome -158 breaks)	chr9 (main CN states 2 and 4)	Yes	yes (H,T,H,T)	Not evaluated
OESO_1712	YES	510	chr7 (0.1Mb to 60Mb - 35 breaks)	chr7 (main CN states 3 and >8)	Yes	yes (H,T,H,T)	Not evaluated
OESO_3213	YES	584	chr8 (whole chromosome - 96 breaks)	chr7 (main CN states 2 and >8)	Yes	yes (H,T,H,T)	FISH (Fig 2g) suggests that evest occur in one copy of the chromosome8, with duplication of normal chromosome 8
OESO_3845	YES	252	chr18(1.5Mb to 53Mb) - 32 events	Main CN state 5 and 1 (other later events in the retained regions)	Yes	yes (H,T,H,T)	Not evaluated
OESO_0823	NO	374
OESO_1154	NO	376
OESO_1433	NO	330
OESO_2646	NO	340
OESO_2681	NO	308
OESO_3616	NO	440
OESO_0303	NO	286
OESO_1463	NO	456
OESO_1020	NO	1506
OESO_1417	NO	900
OESO_1445	NO	1550
OESO_1636	NO	1552
OESO_2291	NO	1022
OESO_2804	NO	1048
The criteria "Ability to walk the derivatibe chormosome" was not adressed as chromosomes showing evidence of chromothripsis have been affected
by whole -chromosome duplications and later events, adding layers of complexity that do not allow the application of this crieria. Similar limitation was reported by Li et al 25
