# Supplementary material for: Genomic catastrophes frequently arise in esophageal adenocarcinoma and drive tumorigenesis
Source: Nat Commun. Author manuscript; Available in PMC 2015 Oct 7. (PMC4596003; doi:10.1038/ncomms6224)
Supplement: Supplementary data 12 [file NIHMS64791-supplement-Supplementary_table_12.xlsx]

## Sheet: Data 12
Supplementary Data 12. Somatic mutations in DNA Damage Repair genes (DDR). Gene information is presented in two lines (line 1 copy number and line 2 LOH status where 0=noLOH and 1=LOH)
Patient ID					OESO_1020	OESO_1417	OESO_1445	OESO_1463	OESO_1636	OESO_2804	OESO_0303	OESO_2291	OESO_0384	OESO_0833	OESO_1074	OESO_1154	OESO_1430	OESO_1433	OESO_3213	OESO_1527	OESO_1712	OESO_2681	OESO_3616	OESO_3845	OESO_0823	OESO_2646
Signature EACmore than 40%
APOBEC signature
BRCA signature
Kataegis >10 loci
Highly rearranged >400 SV events
Complex Localized
Complex Localized (not chromothripsis or BFB evidence)
Chromothripsis
BFB
Telomere shortening																														Somatic Missense
EnsemblID	Symbol	Genechrom	Genestart	Geneend
ENSG00000012048	BRCA1	17	41196312	41322290	3	4	2	5	4	4	3	2	2	6	5	2	4	5	2	2	2	3	3	4	4	4				LOH
ENSG00000012048	BRCA1	17	41196312	41322290	0	0	1	1	1	0	0	0	0	0	1	1	1	0	0	1	1	0	0	0	0	0				High gain >=6
ENSG00000139618	BRCA2	13	32889611	32973805	3	3	3	5	3	6	3	4	1	4	3	7	6	4	2	3	3	8	7	3	1	3				Loss
ENSG00000139618	BRCA2	13	32889611	32973805	1	0	1	1	0	0	0	1	1	1	1	0	0	0	0	0	0	0	0	0	1	1
ENSG00000149311	ATM	11	108093211	108239829	2	2	3	4	3	3	3	2	2	3	2	2	4	4	2	2	3	4	3	4	2	3				SV
ENSG00000149311	ATM	11	108093211	108239829	0	0	0	0	0	0	0	0	0	0	0	1	0	0	0	0	0	0	1	0	1	0
ENSG00000083093	PALB2	16	23614488	23652631	2	4	2	4	3	4	3	2	2	2	3	2	4	2	3	2	3	3	3	2	2	3				Splice Site
ENSG00000083093	PALB2	16	23614488	23652631	1	0	1	0	0	0	0	1	0	1	1	1	0	1	0	0	0	0	0	0	1	1
ENSG00000141510	TP53	17	7565097	7590856	2	3	2	4	5	2	2	2	2	2	3	2	5	2	2	1	2	3	2	2	3	2				Somatic nonsense
ENSG00000141510	TP53	17	7565097	7590856	1	1	1	1	1	1	1	1	0	1	1	1	0	1	1	1	1	0	1	1	1	1
ENSG00000135679	MDM2	12	69201956	69239214	2	8	3	3	2	2	2	4	3	4	2	2	8	2	4	2	2	8	3	3	3	3
ENSG00000135679	MDM2	12	69201956	69239214	1	1	0	1	1	0	1	0	0	0	1	0	1	1	1	1	1	1	0	0	0	0
ENSG00000175054	ATR	3	142168077	142297668	3	5	2	3	3	4	5	2	2	1	3	2	4	4	4	2	2	2	3	3	4	4
ENSG00000175054	ATR	3	142168077	142297668	0	0	0	0	0	0	0	1	0	1	0	1	0	0	0	0	0	1	0	0	0	0
ENSG00000138376	BARD1	2	215590370	215674428	3	2	3	4	3	3	4	2	2	3	2	3	5	4	3	3	3	2	3	3	2	3
ENSG00000138376	BARD1	2	215590370	215674428	0	0	0	0	1	0	0	0	0	0	0	1	0	0	0	0	0	1	0	0	0	1
ENSG00000136492	BRIP1	17	59758627	59940882	2	3	2	8	4	6	3	2	2	2	2	2	4	2	2	2	2	3	3	4	4	4
ENSG00000136492	BRIP1	17	59758627	59940882	0	0	1	0	1	0	0	0	1	1	1	1	1	0	0	0	1	0	0	0	0	1
ENSG00000112039	FANCE	6	35420138	35434880	2	2	3	4	6	4	4	3	2	3	4	2	6	3	2	2	2	2	4	3	3	6
ENSG00000112039	FANCE	6	35420138	35434880	1	1	0	0	0	0	0	1	0	0	1	1	0	0	1	0	1	1	0	0	1	1
ENSG00000140525	FANCI	15	89787180	89860492	3	4	1	4	3	5	2	2	2	3	2	2	4	3	3	2	3	2	2	3	2	3
ENSG00000140525	FANCI	15	89787180	89860492	0	0	1	1	1	0	1	1	0	1	1	1	0	0	0	0	0	0	0	0	1	0
ENSG00000187741	FANCA	16	89803957	89883065	1	3	2	4	2	2	2	2	2	2	3	2	4	2	2	2	2	3	2	3	4	2
ENSG00000187741	FANCA	16	89803957	89883065	1	1	1	0	1	1	1	1	0	1	1	1	0	1	1	0	0	0	1	0	0	1
ENSG00000181544	FANCB	23	14861529	14891191	1	0	1	3	2	2	1	0	1	1	1	2	2	1	1	1	1	2	2	1	1	0
ENSG00000181544	FANCB	23	14861529	14891191	1	1	1	1	1	1	1	1	1	1	1	1	1	1	1	1	1	1	1	1	1	1	Chromosome X
ENSG00000183161	FANCF	11	22644079	22647387	3	4	3	5	4	3	3	7	2	3	3	5	5	4	3	2	3	4	3	4	3	3
ENSG00000183161	FANCF	11	22644079	22647387	0	0	0	0	0	0	0	0	1	0	0	1	0	0	0	0	0	0	1	0	0	0
ENSG00000158169	FANCC	9	97861336	98079991	2	2	3	3	3	2	3	2	1	4	4	2	3	5	3	2	4	4	2	2	3	4
ENSG00000158169	FANCC	9	97861336	98079991	0	0	1	0	0	1	0	0	1	0	0	1	0	1	0	1	1	0	1	1	0	0
ENSG00000144554	FANCD2	3	10068098	10143614	2	4	2	3	2	3	2	2	2	3	2	2	4	5	2	2	3	2	2	3	2	3
ENSG00000144554	FANCD2	3	10068098	10143614	0	1	0	0	1	0	1	1	0	0	0	1	0	0	0	0	0	1	1	0	0	0
ENSG00000221829	FANCG	9	35073832	35080013	2	2	2	3	5	2	2	2	1	4	2	2	3	2	3	4	5	4	4	2	2	4
ENSG00000221829	FANCG	9	35073832	35080013	0	0	1	0	0	1	0	0	1	0	1	1	0	1	0	0	1	1	0	1	1	0
ENSG00000115392	FANCL	2	58386378	58468507	3	4	2	4	4	3	3	3	2	3	2	6	4	4	4	3	3	4	3	3	2	3
ENSG00000115392	FANCL	2	58386378	58468507	0	0	0	0	0	0	0	0	0	0	1	0	0	0	0	0	0	0	0	0	0	0
ENSG00000187790	FANCM	14	45605143	45670093	2	4	2	5	3	3	3	2	2	3	2	3	4	2	3	2	3	3	3	3	3	4
ENSG00000187790	FANCM	14	45605143	45670093	1	0	0	0	0	0	0	0	0	1	1	1	0	1	0	0	0	0	1	0	0	0
ENSG00000020922	MRE11A	11	94152895	94227074	3	2	3	4	3	3	3	2	2	3	7	2	3	4	2	2	3	4	3	4	2	3
ENSG00000020922	MRE11A	11	94152895	94227074	0	0	0	0	0	0	0	0	0	0	1	1	0	1	0	0	0	0	1	0	1	0
ENSG00000104320	NBN	8	90945564	91015456	4	5	3	4	3	7	6	4	4	4	4	3	5	4	2	3	2	4	4	4	3	3
ENSG00000104320	NBN	8	90945564	91015456	0	0	0	0	1	0	1	0	0	1	0	1	0	0	1	0	0	0	0	0	0	0
ENSG00000113522	RAD50	5	131891711	131980313	2	2	3	4	2	3	2	1	2	3	2	2	4	3	2	1	2	3	2	4	2	3
ENSG00000113522	RAD50	5	131891711	131980313	1	1	0	0	1	1	1	1	0	0	1	1	1	0	0	1	0	0	1	0	0	0
ENSG00000051180	RAD51	15	40986972	41024354	3	3	1	4	3	3	2	2	2	2	3	2	4	3	2	2	2	3	2	3	2	3
ENSG00000051180	RAD51	15	40986972	41024354	1	0	1	1	1	0	1	1	0	1	0	1	0	1	0	0	0	0	0	0	1	0
ENSG00000149554	CHEK1	11	125495036	125546150	2	2	3	4	3	3	3	2	2	3	4	2	4	4	2	2	4	4	3	4	2	2
ENSG00000149554	CHEK1	11	125495036	125546150	0	0	0	0	0	0	0	0	0	0	0	1	0	0	0	0	0	0	1	0	1	1
ENSG00000183765	CHEK2	22	29083731	29138410	2	2	2	4	3	2	3	2	2	2	4	2	4	2	2	2	1	3	2	2	3	2
ENSG00000183765	CHEK2	22	29083731	29138410	1	0	0	1	1	1	0	1	0	1	0	1	0	1	1	1	1	0	0	0	1	1
ENSG00000204209	DAXX	6	33286335	33297046	2	3	3	4	4	4	4	2	1	3	3	2	6	3	2	2	2	2	4	3	3	6
ENSG00000204209	DAXX	6	33286335	33297046	1	0	0	0	1	0	1	1	1	0	0	1	0	0	1	0	1	1	0	0	1	0
ENSG00000085224	ATRX	23	76760378	77041702	1	0	1	3	2	2	1	0	1	2	1	2	2	1	1	2	2	2	2	1	1	1
ENSG00000085224	ATRX	23	76760378	77041702	1	1	1	1	1	1	1	1	1	1	1	1	1	1	1	0	1	1	1	1	1	1	Chromosome X
ENSG00000164362	TERT	5	1253262	1295184	3	7	2	6	4	3	3	3	3	4	4	3	4	3	4	3	4	3	4	4	3	3
ENSG00000164362	TERT	5	1253262	1295184	0	0	0	0	1	1	0	0	0	0	1	1	1	0	0	0	1	0	0	0	0	0
ENSG00000147601	TERF1	8	73921099	73960357	4	5	3	5	2	4	8	3	4	4	4	2	5	4	2	2	2	4	3	4	3	3
ENSG00000147601	TERF1	8	73921099	73960357	0	0	0	0	1	0	1	0	0	0	0	1	0	0	1	0	0	0	0	0	0	0
ENSG00000132604	TERF2	16	69389464	69442474	1	2	2	4	2	4	2	1	2	2	3	2	4	2	3	2	2	3	2	2	3	2
ENSG00000132604	TERF2	16	69389464	69442474	1	0	1	0	1	1	1	1	0	1	1	1	0	1	0	0	0	0	1	0	0	1
ENSG00000128513	POT1	7	124462440	124570037	2	3	3	4	4	3	4	2	2	3	2	5	3	3	4	2	3	4	3	2	2	3
ENSG00000128513	POT1	7	124462440	124570037	1	0	0	1	0	0	0	1	0	0	0	1	1	0	0	0	1	0	0	1	0	0
ENSG00000092330	TINF2	14	24708849	24711880	2	4	2	4	4	3	3	3	2	3	1	2	4	2	3	2	3	2	2	3	3	2
ENSG00000092330	TINF2	14	24708849	24711880	1	0	0	0	0	0	0	0	0	0	1	1	0	1	0	0	0	0	1	0	0	1
